# Supplementary material for: Photoregulation of lipid metabolism in Begonia: synergistic effects of spectral composition and intensity on stress adaptation
Source: Front Plant Sci. 2026 Jan 16;16:1746063. doi: 10.3389/fpls.2025.1746063 (PMC12855531; doi:10.3389/fpls.2025.1746063)
Supplement: Supplementary file 1 [file Table1.xlsx]

## Sheet: Sheet1
Supplementary File.1 Table S1. Spectral irradiance distribution data under different treatments
B5		B20		B50		R5		R20		R50		W5		W20		W50
Wavelength (nm)	Spectral irradiance (mW·m-2·nm-1)	Wavelength (nm)	Spectral irradiance (mW·m-2·nm-1)	Wavelength (nm)	Spectral irradiance (mW·m-2·nm-1)	Wavelength (nm)	Spectral irradiance (mW·m-2·nm-1)	Wavelength (nm)	Spectral irradiance (mW·m-2·nm-1)	Wavelength (nm)	Spectral irradiance (mW·m-2·nm-1)	Wavelength (nm)	Spectral irradiance (mW·m-2·nm-1)	Wavelength (nm)	Spectral irradiance (mW·m-2·nm-1)	Wavelength (nm)	Spectral irradiance (mW·m-2·nm-1)
350	0	350	0	350	0	350	0	350	0	350	0	350	0	350	0.00582	350	0
351	0	351	0	351	0	351	0	351	0	351	0	351	0	351	0.012383	351	0
352	0	352	0	352	0	352	0	352	0	352	0	352	0.00315	352	0.011427	352	0
353	0	353	0	353	0	353	0	353	0	353	0	353	0.016618	353	0.02575	353	0
354	0	354	0	354	0	354	0	354	0	354	0	354	0.028003	354	0.013021	354	0
355	0	355	0	355	0	355	0	355	0	355	0	355	0.02522	355	0.008397	355	0
356	0	356	0	356	0	356	0	356	0	356	0	356	0.009412	356	0	356	0
357	0	357	0	357	0	357	0	357	0	357	0	357	0	357	0	357	0.003826
358	0	358	0	358	0	358	0	358	0	358	0	358	0	358	0	358	0.010629
359	0	359	0	359	0	359	0	359	0	359	0	359	0	359	0.011905	359	0.016157
360	0	360	0	360	0	360	0	360	0	360	0	360	0	360	0.037468	360	0.01722
361	0	361	0	361	0	361	0	361	0	361	0	361	0	361	0.059631	361	0.022853
362	0	362	0	362	0	362	0	362	0	362	0	362	0	362	0.081687	362	0
363	0	363	0	363	0	363	0	363	0	363	0	363	0	363	0.059525	363	0
364	0	364	0	364	0	364	0	364	0	364	0	364	0	364	0.001276	364	0.00271
365	0	365	0	365	0	365	0	365	0	365	0	365	0.002667	365	0	365	0.028274
366	0	366	0	366	0	366	0	366	0	366	0	366	0.006938	366	0	366	0.100235
367	0	367	0	367	0	367	0	367	0	367	0	367	0.014659	367	0	367	0.107995
368	0	368	0	368	0	368	0	368	0	368	0	368	0.029202	368	0	368	0.104062
369	0	369	0	369	0	369	0	369	0	369	0	369	0.037502	369	0.009726	369	0.099066
370	0	370	0	370	0	370	0	370	0	370	0	370	0.034999	370	0.059046	370	0.076425
371	0	371	0	371	0	371	0	371	0	371	0	371	0.035608	371	0.113788	371	0.078977
372	0	372	0	372	0	372	0	372	0	372	0	372	0.029115	372	0.136588	372	0.112353
373	0	373	0	373	0	373	0	373	0	373	0	373	0.023211	373	0.142062	373	0.126702
374	0	374	0	374	0	374	0	374	0	374	0	374	0.013026	374	0.112937	374	0.117667
375	0	375	0	375	0	375	0	375	0	375	0	375	0.001428	375	0.070114	375	0.137677
376	0	376	0	376	0	376	0	376	0	376	0	376	0	376	0.034705	376	0.075256
377	0	377	0	377	0	377	0	377	0	377	0	377	0	377	0.027796	377	0.059418
378	0	378	0	378	0	378	0	378	0	378	0	378	3.9e-05	378	0.036193	378	0.073768
379	0	379	0	379	0	379	0	379	0	379	0	379	0.010339	379	0.041189	379	0.07313
380	0	380	0	380	0	380	0	380	0	380	0	380	0.025491	380	0.046876	380	0.041136
381	0	381	0	381	0	381	0	381	0	381	0	381	0.038488	381	0.037798	381	0.062836
382	0	382	0	382	0	382	0	382	0	382	0	382	0.042521	382	0.030948	382	0.048177
383	0	383	0	383	0	383	0	383	0	383	0	383	0.018433	383	0.035584	383	0
384	0	384	0	384	0	384	0	384	0	384	0	384	0.006104	384	0.05182	384	0.000532
385	0	385	0	385	0	385	0	385	0	385	0	385	0.003338	385	0.063968	385	0
386	0	386	0	386	0	386	0	386	0	386	0	386	0.000387	386	0.062761	386	0
387	0	387	0	387	0	387	0	387	0	387	0	387	0.000298	387	0.075517	387	0
388	0	388	0	388	0	388	0	388	0	388	0	388	0.001695	388	0.100609	388	0
389	0	389	0	389	0	389	0	389	0	389	0	389	0	389	0.115925	389	0
390	0	390	0	390	0	390	0	390	0	390	0	390	0	390	0.11393	390	0
391	0	391	0	391	0	391	0	391	0	391	0	391	0	391	0.13832	391	0.004051
392	0	392	0	392	0	392	0	392	0	392	0	392	0	392	0.121401	392	0.060674
393	0	393	0	393	0	393	0	393	0	393	0	393	0	393	0.086448	393	0.128312
394	0	394	0	394	0	394	0	394	0	394	0	394	2.9e-05	394	0.079055	394	0.176462
395	0	395	0	395	0	395	0	395	0	395	0	395	0.006577	395	0.068085	395	0.19006
396	0	396	0	396	0	396	0	396	0	396	0	396	0.002853	396	0.058495	396	0.189255
397	0	397	0	397	0	397	0	397	0	397	0.001566	397	0.002863	397	0.078316	397	0.147129
398	0	398	0	398	0	398	0	398	0	398	0.005447	398	0.007769	398	0.094436	398	0.143857
399	0	399	0	399	0.043159	399	0	399	0	399	0	399	0.004399	399	0.072694	399	0.180641
400	0	400	0	400	0.17389	400	0	400	0	400	0	400	0.01024	400	0.067931	400	0.183033
401	0	401	0	401	0.214489	401	0	401	0	401	0	401	0.017519	401	0.058352	401	0.174802
402	0	402	0	402	0.424994	402	0	402	0	402	0	402	0.028481	402	0.053274	402	0.204937
403	0	403	0	403	0.488058	403	0	403	0	403	0.012237	403	0.036332	403	0.047886	403	0.270758
404	0	404	0	404	0.342355	404	0	404	0	404	0.145717	404	0.030924	404	0.087966	404	0.330246
405	0	405	0	405	0.192169	405	0	405	0	405	0.155071	405	0.025002	405	0.137908	405	0.43148
406	0	406	0.001089	406	0.230876	406	0	406	0	406	0.143614	406	0.02367	406	0.207652	406	0.551229
407	0	407	0.016924	407	0.332167	407	0	407	0	407	0.186597	407	0.016178	407	0.266735	407	0.680744
408	0	408	0.047465	408	0.520647	408	0	408	0	408	0.259589	408	0.008092	408	0.340887	408	0.865909
409	0	409	0.14179	409	0.660854	409	0	409	0	409	0.258191	409	0.012657	409	0.43949	409	1.11248
410	0	410	0.235975	410	0.737556	410	0	410	0	410	0.372085	410	0.023524	410	0.575868	410	1.50973
411	0	411	0.23394	411	0.859927	411	0	411	0	411	0.356716	411	0.040416	411	0.751258	411	2.00043
412	0	412	0.258934	412	1.00124	412	0	412	0	412	0.224663	412	0.058412	412	0.970426	412	2.53237
413	0	413	0.336656	413	1.29577	413	0	413	0	413	0.110974	413	0.092528	413	1.25096	413	3.19847
414	0.001216	414	0.448922	414	1.69731	414	0	414	0	414	0.031417	414	0.136381	414	1.58871	414	4.05493
415	0.029495	415	0.589989	415	2.19207	415	0	415	0	415	0	415	0.180161	415	2.01137	415	5.10447
416	0.055132	416	0.7519	416	2.7704	416	0	416	0	416	0	416	0.228748	416	2.51871	416	6.42582
417	0.106665	417	0.91681	417	3.4903	417	0	417	0.009309	417	0	417	0.29132	417	3.13469	417	8.00388
418	0.176854	418	1.12724	418	4.36	418	0	418	0.03992	418	0.028583	418	0.360579	418	3.88563	418	9.83712
419	0.236485	419	1.41306	419	5.41655	419	0	419	0.033494	419	0.068666	419	0.443003	419	4.78756	419	11.9515
420	0.317838	420	1.79145	420	6.7624	420	0	420	0.024233	420	0.111497	420	0.55381	420	5.86101	420	14.3951
421	0.446146	421	2.30375	421	8.37862	421	0	421	0.025292	421	0.125563	421	0.702176	421	7.14753	421	17.2121
422	0.595386	422	2.9384	422	10.2918	422	0	422	0.02928	422	0.130148	422	0.877247	422	8.59085	422	20.3022
423	0.797241	423	3.84663	423	13.0845	423	0	423	0.002921	423	0.060893	423	1.10985	423	10.3676	423	24.1839
424	1.06227	424	4.91147	424	16.6296	424	0	424	0.02093	424	0.013876	424	1.37843	424	12.3382	424	28.5511
425	1.33693	425	6.06584	425	20.4929	425	0	425	0.04952	425	0	425	1.6569	425	14.2951	425	32.9192
426	1.65635	426	7.44828	426	25.3581	426	0	426	0.072407	426	0.01349	426	1.97608	426	16.4349	426	37.7886
427	2.10133	427	9.17873	427	31.2694	427	0	427	0.084492	427	0.016368	427	2.34476	427	18.9336	427	43.4407
428	2.6853	428	11.2065	428	38.0925	428	0	428	0.10588	428	0.051039	428	2.76393	428	21.7135	428	49.6291
429	3.39113	429	13.6086	429	46.0179	429	0	429	0.140224	429	0.103516	429	3.24979	429	24.7089	429	56.3239
430	4.21701	430	16.3162	430	54.6892	430	0	430	0.15973	430	0.094971	430	3.77168	430	27.871	430	63.3541
431	5.16666	431	19.3176	431	64.0684	431	0	431	0.161689	431	0.082958	431	4.32418	431	31.188	431	70.6962
432	6.19733	432	22.5967	432	74.3289	432	0	432	0.210126	432	0.116484	432	4.91114	432	34.5978	432	78.3045
433	7.37232	433	26.3129	433	86.1427	433	0	433	0.249393	433	0.129348	433	5.58415	433	38.3749	433	86.6514
434	8.72619	434	30.5661	434	99.7131	434	0.113386	434	0.253682	434	0.175651	434	6.30489	434	42.5144	434	95.6893
435	10.2549	435	35.3097	435	115.028	435	0.128748	435	0.247333	435	0.289481	435	7.09079	435	46.8621	435	105.087
436	12.3275	436	41.72	436	135.2	436	0.155623	436	0.261815	436	0.350173	436	8.14781	436	52.1778	436	116.645
437	14.7007	437	49.0252	437	157.408	437	0.179389	437	0.296295	437	0.32765	437	9.3027	437	57.5467	437	128.294
438	17.0458	438	56.0746	438	178.5	438	0.191349	438	0.35832	438	0.279074	438	10.369	438	62.1633	438	138.296
439	19.6421	439	63.6862	439	200.871	439	0.211155	439	0.425901	439	0.209179	439	11.4752	439	66.3976	439	147.38
440	22.5083	440	72.0907	440	224.575	440	0.23316	440	0.482387	440	0.096391	440	12.5795	440	70.17	440	155.454
441	25.6178	441	81.2334	441	249.507	441	0.251838	441	0.525897	441	0.042933	441	13.6397	441	73.273	441	161.768
442	29.0723	442	91.1176	442	276.2	442	0.266627	442	0.542596	442	0.042083	442	14.6862	442	75.6916	442	166.68
443	32.7762	443	101.525	443	303.292	443	0.276838	443	0.548624	443	0.075113	443	15.6043	443	77.1008	443	169.293
444	36.6666	444	112.399	444	330.39	444	0.276739	444	0.54423	444	0.13233	444	16.3505	444	77.4555	444	169.498
445	40.7953	445	123.607	445	357.433	445	0.289286	445	0.53748	445	0.202519	445	16.9145	445	76.8214	445	167.652
446	45.1051	446	134.862	446	383.525	446	0.305907	446	0.526796	446	0.217649	446	17.2327	446	75.1727	446	163.774
447	49.4313	447	145.651	447	406.695	447	0.329639	447	0.507227	447	0.242465	447	17.2533	447	72.5651	447	157.697
448	53.5294	448	155.572	448	426.551	448	0.349972	448	0.488384	448	0.254955	448	16.9794	448	69.036	448	149.836
449	57.8361	449	165.535	449	444.256	449	0.37281	449	0.490161	449	0.229033	449	16.3599	449	64.1172	449	139.037
450	61.5354	450	173.562	450	455.546	450	0.384009	450	0.507839	450	0.199098	450	15.4803	450	58.8119	450	127.317
451	63.9648	451	178.272	451	459.866	451	0.384607	451	0.488666	451	0.162786	451	14.5645	451	54.1995	451	117.138
452	65.727	452	181.517	452	459.711	452	0.386491	452	0.48273	452	0.142872	452	13.5822	452	49.6726	452	107.194
453	66.6504	453	182.584	453	453.817	453	0.397405	453	0.449828	453	0.159396	453	12.5728	453	45.3405	453	97.7578
454	66.807	454	181.559	454	443.207	454	0.403322	454	0.440247	454	0.204046	454	11.5407	454	41.2644	454	89.0062
455	66.071	455	178.189	455	428.363	455	0.41154	455	0.436569	455	0.234839	455	10.5546	455	37.4973	455	80.9741
456	64.6692	456	173.402	456	410.136	456	0.411366	456	0.453065	456	0.224898	456	9.64677	456	34.1182	456	73.7006
457	62.5971	457	166.808	457	389.361	457	0.400418	457	0.45346	457	0.189297	457	8.80868	457	31.1095	457	67.1608
458	60.0161	458	158.944	458	367.571	458	0.384534	458	0.465585	458	0.183885	458	8.04836	458	28.4049	458	61.2863
459	57.0054	459	150.292	459	344.468	459	0.367277	459	0.435818	459	0.134028	459	7.34408	459	25.9049	459	55.9259
460	53.7363	460	141.159	460	321.338	460	0.344462	460	0.392062	460	0.174105	460	6.69797	460	23.6126	460	51.029
461	50.3559	461	131.779	461	299.163	461	0.331166	461	0.350126	461	0.238818	461	6.12392	461	21.5177	461	46.5846
462	46.7649	462	122.198	462	277.149	462	0.317651	462	0.307888	462	0.287867	462	5.58876	462	19.502	462	42.3689
463	43.3514	463	113.134	463	256.368	463	0.304497	463	0.27984	463	0.266496	463	5.09712	463	17.6533	463	38.4583
464	39.4404	464	102.962	464	233.466	464	0.280997	464	0.277441	464	0.258506	464	4.57854	464	15.7329	464	34.2944
465	35.7716	465	93.4648	465	211.896	465	0.256232	465	0.277493	465	0.219019	465	4.09309	465	13.9666	465	30.4757
466	32.9257	466	86.0568	466	194.767	466	0.241294	466	0.287101	466	0.231762	466	3.70271	466	12.6081	466	27.5976
467	30.3447	467	79.3352	467	179.093	467	0.224372	467	0.285924	467	0.251497	467	3.34101	467	11.398	467	24.9556
468	27.9449	468	73.0581	468	164.571	468	0.204759	468	0.274479	468	0.258549	468	3.00996	468	10.2987	468	22.5915
469	25.7633	469	67.2223	469	151.241	469	0.196135	469	0.252165	469	0.264246	469	2.72122	469	9.30125	469	20.4174
470	23.6967	470	61.8217	470	138.612	470	0.182311	470	0.204182	470	0.24978	470	2.44955	470	8.37909	470	18.4889
471	21.8034	471	56.8986	471	126.915	471	0.170314	471	0.181927	471	0.220942	471	2.21333	471	7.54756	471	16.7581
472	20.0735	472	52.3103	472	116.087	472	0.162779	472	0.198687	472	0.204067	472	1.99779	472	6.8321	472	15.2553
473	18.4238	473	47.943	473	105.651	473	0.155342	473	0.20906	473	0.196582	473	1.80053	473	6.21345	473	13.8625
474	16.8128	474	43.8035	474	95.7628	474	0.149222	474	0.201807	474	0.148972	474	1.61665	474	5.66822	474	12.6176
475	15.3065	475	39.9342	475	86.9507	475	0.145084	475	0.206475	475	0.110203	475	1.47195	475	5.19741	475	11.5183
476	13.8696	476	36.2623	476	78.9086	476	0.135595	476	0.200759	476	0.073307	476	1.34007	476	4.79531	476	10.5373
477	12.4845	477	32.7911	477	71.2817	477	0.129212	477	0.167171	477	0.042637	477	1.22875	477	4.43918	477	9.67817
478	11.1956	478	29.573	478	64.3397	478	0.135439	478	0.134951	478	0.040073	478	1.1332	478	4.11055	478	8.99983
479	10.0597	479	26.6363	479	58.102	479	0.140306	479	0.132028	479	0.067453	479	1.05024	479	3.815	479	8.47093
480	8.84321	480	23.4479	480	51.1568	480	0.137128	480	0.14073	480	0.100361	480	0.957642	480	3.53553	480	7.89044
481	7.74582	481	20.595	481	44.9625	481	0.132817	481	0.127211	481	0.123838	481	0.883872	481	3.28953	481	7.44699
482	6.93973	482	18.5396	482	40.3251	482	0.128354	482	0.11138	482	0.119001	482	0.833498	482	3.11414	482	7.16087
483	6.2383	483	16.737	483	36.0788	483	0.123414	483	0.095144	483	0.123208	483	0.792631	483	3.00731	483	6.89681
484	5.58321	484	15.1243	484	32.1979	484	0.115269	484	0.099276	484	0.116774	484	0.767429	484	2.95596	484	6.71607
485	5.00086	485	13.7102	485	28.7947	485	0.11481	485	0.099126	485	0.151779	485	0.746522	485	2.93032	485	6.65973
486	4.491	486	12.4188	486	25.7256	486	0.1124	486	0.102035	486	0.148447	486	0.738089	486	2.94057	486	6.66791
487	4.03184	487	11.1938	487	22.9864	487	0.11207	487	0.108242	487	0.128566	487	0.74768	487	2.99455	487	6.74077
488	3.59945	488	10.0738	488	20.6168	488	0.108062	488	0.130253	488	0.100772	488	0.764557	488	3.0704	488	6.90316
489	3.23452	489	9.0624	489	18.5614	489	0.108116	489	0.138534	489	0.109897	489	0.782075	489	3.18289	489	7.15888
490	2.9168	490	8.16789	490	16.8539	490	0.109616	490	0.15196	490	0.121046	490	0.816465	490	3.34236	490	7.51156
491	2.62155	491	7.34304	491	15.1109	491	0.11463	491	0.182323	491	0.173822	491	0.863322	491	3.56808	491	7.98654
492	2.35812	492	6.59157	492	13.5307	492	0.126334	492	0.221691	492	0.210761	492	0.90764	492	3.83544	492	8.63647
493	2.13896	493	5.94244	493	12.1328	493	0.145862	493	0.261824	493	0.253692	493	0.965568	493	4.15853	493	9.41328
494	1.91572	494	5.3392	494	11.0067	494	0.1687	494	0.285866	494	0.291792	494	1.05011	494	4.50719	494	10.2229
495	1.69631	495	4.78635	495	9.88747	495	0.199413	495	0.296264	495	0.309955	495	1.14619	495	4.91366	495	11.0708
496	1.50805	496	4.29319	496	8.89504	496	0.22707	496	0.315475	496	0.302122	496	1.24404	496	5.34136	496	12.0518
497	1.30448	497	3.75393	497	7.96248	497	0.245318	497	0.337158	497	0.295004	497	1.37321	497	5.88059	497	13.3005
498	1.12941	498	3.23738	498	6.9915	498	0.267151	498	0.342743	498	0.27376	498	1.50891	498	6.4748	498	14.6816
499	1.01166	499	2.88056	499	6.19949	499	0.275648	499	0.359963	499	0.241837	499	1.6341	499	7.04019	499	16.017
500	0.889638	500	2.53717	500	5.48144	500	0.279941	500	0.390608	500	0.25525	500	1.76917	500	7.62643	500	17.4205
501	0.772989	501	2.24904	501	4.86646	501	0.289522	501	0.430655	501	0.277104	501	1.92429	501	8.26233	501	18.8249
502	0.657672	502	2.00564	502	4.23148	502	0.307512	502	0.470366	502	0.339198	502	2.08468	502	8.9275	502	20.2003
503	0.559815	503	1.82071	503	3.79948	503	0.335283	503	0.517863	503	0.432158	503	2.24731	503	9.58717	503	21.6149
504	0.492941	504	1.6316	504	3.42032	504	0.380434	504	0.59754	504	0.493287	504	2.41344	504	10.2838	504	23.0893
505	0.45416	505	1.48329	505	3.18228	505	0.434135	505	0.671462	505	0.502963	505	2.58829	505	11.0045	505	24.5809
506	0.420887	506	1.34421	506	3.05227	506	0.480562	506	0.730126	506	0.531912	506	2.75935	506	11.7393	506	26.0824
507	0.395508	507	1.22419	507	2.94304	507	0.514963	507	0.785134	507	0.510379	507	2.93224	507	12.4798	507	27.6915
508	0.355089	508	1.0957	508	2.64213	508	0.541901	508	0.847111	508	0.467065	508	3.10908	508	13.2608	508	29.3101
509	0.313166	509	0.985011	509	2.28514	509	0.565796	509	0.89088	509	0.432905	509	3.28715	509	14.0321	509	30.9564
510	0.2597	510	0.883539	510	2.0095	510	0.584536	510	0.93624	510	0.380566	510	3.44357	510	14.7594	510	32.6052
511	0.224305	511	0.809996	511	1.69498	511	0.615001	511	0.982174	511	0.355036	511	3.59475	511	15.4668	511	34.1822
512	0.198286	512	0.772927	512	1.45799	512	0.646283	512	1.01858	512	0.352943	512	3.7482	512	16.1863	512	35.7103
513	0.180403	513	0.753654	513	1.44502	513	0.671932	513	1.04158	513	0.3766	513	3.91317	513	16.8816	513	37.2175
514	0.162218	514	0.71242	514	1.44321	514	0.692019	514	1.07384	514	0.429647	514	4.07425	514	17.5519	514	38.6893
515	0.161094	515	0.674269	515	1.40457	515	0.712523	515	1.10237	515	0.494845	515	4.24568	515	18.2296	515	40.1681
516	0.145271	516	0.625437	516	1.34467	516	0.741506	516	1.12635	516	0.525997	516	4.43661	516	18.9469	516	41.7379
517	0.131222	517	0.53556	517	1.32868	517	0.770891	517	1.15969	517	0.592105	517	4.62172	517	19.6278	517	43.1453
518	0.119924	518	0.455917	518	0.990661	518	0.78156	518	1.16815	518	0.596735	518	4.7596	518	20.2163	518	44.3989
519	0.094788	519	0.427539	519	0.84306	519	0.78729	519	1.14755	519	0.602161	519	4.8833	519	20.7671	519	45.5119
520	0.077474	520	0.397426	520	0.711877	520	0.787922	520	1.13514	520	0.629417	520	5.00142	520	21.295	520	46.6066
521	0.076181	521	0.363129	521	0.512801	521	0.773353	521	1.11353	521	0.632618	521	5.12594	521	21.7843	521	47.6913
522	0.067672	522	0.318623	522	0.3221	522	0.752591	522	1.11296	522	0.600493	522	5.22468	522	22.2118	522	48.7228
523	0.067344	523	0.260805	523	0.515836	523	0.739049	523	1.10743	523	0.563836	523	5.32411	523	22.6261	523	49.6912
524	0.081072	524	0.18662	524	0.613771	524	0.726763	524	1.09045	524	0.540856	524	5.42365	524	23.0261	524	50.6119
525	0.085392	525	0.119038	525	0.728585	525	0.702208	525	1.07203	525	0.532551	525	5.50391	525	23.3865	525	51.4615
526	0.092367	526	0.080825	526	0.938831	526	0.681112	526	1.0664	526	0.500354	526	5.56176	526	23.7239	526	52.2154
527	0.096074	527	0.071979	527	1.08433	527	0.659211	527	1.01771	527	0.466437	527	5.64611	527	24.0601	527	52.9895
528	0.099767	528	0.087345	528	0.98125	528	0.652414	528	0.979537	528	0.470483	528	5.72696	528	24.3591	528	53.7436
529	0.095884	529	0.127307	529	0.797573	529	0.63532	529	0.977172	529	0.465952	529	5.80441	529	24.6486	529	54.4555
530	0.084707	530	0.124902	530	0.670715	530	0.619393	530	0.972084	530	0.451026	530	5.87722	530	24.9388	530	55.1563
531	0.080359	531	0.148116	531	0.516715	531	0.602585	531	0.931628	531	0.454115	531	5.94624	531	25.2169	531	55.7614
532	0.072328	532	0.186599	532	0.396179	532	0.583806	532	0.908372	532	0.468176	532	5.98858	532	25.46	532	56.1571
533	0.061129	533	0.198126	533	0.536426	533	0.552064	533	0.889832	533	0.447143	533	6.01732	533	25.6297	533	56.4161
534	0.059555	534	0.177412	534	0.629799	534	0.521409	534	0.855514	534	0.382743	534	6.04513	534	25.7789	534	56.5897
535	0.057656	535	0.190098	535	0.601369	535	0.49584	535	0.822636	535	0.329872	535	6.0726	535	25.9634	535	56.7308
536	0.02652	536	0.168231	536	0.652543	536	0.471281	536	0.809056	536	0.32882	536	6.10467	536	26.1387	536	57.0152
537	0.012155	537	0.118469	537	0.739965	537	0.447422	537	0.782226	537	0.339441	537	6.13322	537	26.2442	537	57.4223
538	0.003314	538	0.10112	538	0.681457	538	0.414365	538	0.730539	538	0.360472	538	6.14956	538	26.3911	538	57.8042
539	0.002702	539	0.08861	539	0.765057	539	0.386473	539	0.688503	539	0.410378	539	6.15592	539	26.5079	539	58.0862
540	0.015356	540	0.063842	540	0.695817	540	0.374825	540	0.625666	540	0.461047	540	6.15507	540	26.5201	540	58.2768
541	0.041445	541	0.05504	541	0.648126	541	0.365538	541	0.584181	541	0.446126	541	6.15501	541	26.5605	541	58.3847
542	0.053546	542	0.055192	542	0.676949	542	0.365967	542	0.588193	542	0.433188	542	6.17164	542	26.6099	542	58.3289
543	0.05853	543	0.051748	543	0.642904	543	0.372767	543	0.591388	543	0.395163	543	6.17938	543	26.561	543	58.2738
544	0.052161	544	0.042484	544	0.50393	544	0.367232	544	0.575864	544	0.354479	544	6.1825	544	26.554	544	58.3034
545	0.039922	545	0.03219	545	0.470643	545	0.342414	545	0.557309	545	0.346737	545	6.18701	545	26.5768	545	58.3244
546	0.029891	546	0.025659	546	0.450487	546	0.31869	546	0.524235	546	0.327682	546	6.18676	546	26.5816	546	58.3077
547	0.024204	547	0.022489	547	0.274939	547	0.288844	547	0.490494	547	0.308474	547	6.16843	547	26.5721	547	58.3213
548	0.0221	548	0.000422	548	0.074232	548	0.270909	548	0.471571	548	0.324659	548	6.14639	548	26.6171	548	58.3102
549	0.013558	549	0	549	0	549	0.262551	549	0.442612	549	0.322708	549	6.14096	549	26.6078	549	58.1673
550	0.018407	550	0	550	0	550	0.257175	550	0.415499	550	0.265002	550	6.13559	550	26.5296	550	57.9757
551	0.024686	551	0.001257	551	0	551	0.242708	551	0.413192	551	0.220233	551	6.13278	551	26.4786	551	57.8715
552	0.01836	552	0	552	0	552	0.237299	552	0.406867	552	0.206573	552	6.12287	552	26.4728	552	57.8458
553	0.011791	553	0.012126	553	0	553	0.232849	553	0.384805	553	0.170591	553	6.12149	553	26.4603	553	57.8143
554	0.027297	554	0.052157	554	0	554	0.219279	554	0.389813	554	0.140475	554	6.09143	554	26.4284	554	57.8049
555	0.030285	555	0.074528	555	0	555	0.207241	555	0.402963	555	0.16574	555	6.06843	555	26.4415	555	57.7903
556	0.020891	556	0.080086	556	0	556	0.210052	556	0.402126	556	0.259736	556	6.06111	556	26.4319	556	57.7258
557	0.022977	557	0.054019	557	0	557	0.210583	557	0.388822	557	0.264433	557	6.05556	557	26.3664	557	57.4716
558	0.034945	558	0.044207	558	0	558	0.20412	558	0.360702	558	0.222969	558	6.05691	558	26.3053	558	57.3506
559	0.024931	559	0.016884	559	0	559	0.19941	559	0.337108	559	0.226052	559	6.08592	559	26.2584	559	57.2897
560	0.027777	560	0.005081	560	0	560	0.199408	560	0.334979	560	0.248788	560	6.09971	560	26.1895	560	57.1504
561	0.033239	561	0.015289	561	0	561	0.192157	561	0.325451	561	0.234238	561	6.07789	561	26.1071	561	57.0543
562	0.037502	562	0.040942	562	0	562	0.186913	562	0.305834	562	0.227077	562	6.05832	562	26.0728	562	57.1114
563	0.03933	563	0.035865	563	0	563	0.176317	563	0.321003	563	0.266195	563	6.03184	563	26.0051	563	56.9835
564	0.041635	564	0.032839	564	0	564	0.16938	564	0.330962	564	0.286415	564	5.99003	564	25.9038	564	56.6982
565	0.03613	565	0.042729	565	0	565	0.161496	565	0.303418	565	0.236474	565	5.95261	565	25.8264	565	56.4962
566	0.039147	566	0.052234	566	0	566	0.157276	566	0.284942	566	0.16866	566	5.93312	566	25.7267	566	56.2288
567	0.032194	567	0.074376	567	0	567	0.145504	567	0.289837	567	0.156081	567	5.91318	567	25.5872	567	55.9282
568	0.010399	568	0.105144	568	0	568	0.136456	568	0.294016	568	0.19569	568	5.90186	568	25.5073	568	55.7193
569	0	569	0.119578	569	0	569	0.134759	569	0.283943	569	0.232183	569	5.89742	569	25.423	569	55.6
570	0	570	0.104367	570	0	570	0.138808	570	0.307385	570	0.265195	570	5.87324	570	25.3102	570	55.3717
571	0	571	0.089847	571	0	571	0.138339	571	0.315174	571	0.264398	571	5.85915	571	25.2306	571	55.1637
572	0	572	0.074273	572	0	572	0.149705	572	0.297863	572	0.276608	572	5.84166	572	25.1048	572	54.9528
573	0	573	0.089989	573	0	573	0.159284	573	0.273731	573	0.209344	573	5.80655	573	24.9368	573	54.7366
574	0	574	0.143537	574	0	574	0.166349	574	0.279202	574	0.140591	574	5.76352	574	24.779	574	54.4113
575	0	575	0.13183	575	0	575	0.160759	575	0.261918	575	0.101117	575	5.72916	575	24.5995	575	54.0839
576	0	576	0.108297	576	0	576	0.163903	576	0.252376	576	0.078146	576	5.68771	576	24.4784	576	53.8606
577	0	577	0.114402	577	0	577	0.153988	577	0.25437	577	0.034865	577	5.64714	577	24.38	577	53.5759
578	0	578	0.099601	578	0	578	0.144635	578	0.25488	578	0.047241	578	5.60149	578	24.2854	578	53.1771
579	0	579	0.0524	579	0	579	0.133952	579	0.226556	579	0.012632	579	5.55711	579	24.1352	579	52.7801
580	0	580	0.047681	580	0	580	0.136194	580	0.211218	580	0	580	5.51933	580	24.0075	580	52.4842
581	0	581	0.055947	581	0	581	0.132382	581	0.225981	581	0.010447	581	5.49403	581	23.8793	581	52.2429
582	0	582	0.063335	582	0	582	0.128755	582	0.234185	582	0.033602	582	5.46243	582	23.7467	582	51.96
583	0	583	0.042666	583	0	583	0.119051	583	0.240174	583	0.04549	583	5.43019	583	23.5624	583	51.6471
584	0	584	0.016792	584	0	584	0.116687	584	0.264877	584	0.065295	584	5.39057	584	23.4061	584	51.3664
585	0	585	0	585	0	585	0.103286	585	0.276043	585	0.082327	585	5.35649	585	23.2756	585	51.0728
586	0	586	0	586	0	586	0.088927	586	0.265639	586	0.05768	586	5.31614	586	23.0988	586	50.6263
587	0	587	0	587	0	587	0.093776	587	0.273661	587	0.071742	587	5.28757	587	22.898	587	50.187
588	0	588	0	588	0	588	0.101057	588	0.277759	588	0.108325	588	5.2671	588	22.7487	588	49.8908
589	0	589	0	589	0	589	0.095656	589	0.292318	589	0.167907	589	5.23382	589	22.5813	589	49.5247
590	0	590	0	590	0	590	0.102116	590	0.314539	590	0.227738	590	5.17805	590	22.3855	590	49.0721
591	0	591	0	591	0	591	0.120046	591	0.313519	591	0.258727	591	5.11175	591	22.1457	591	48.5729
592	0	592	0	592	0	592	0.127916	592	0.321702	592	0.262192	592	5.05036	592	21.9195	592	48.155
593	0	593	0	593	0	593	0.135184	593	0.316961	593	0.219292	593	4.98512	593	21.6705	593	47.6764
594	0	594	0	594	0	594	0.141907	594	0.273947	594	0.231199	594	4.91941	594	21.4205	594	47.2189
595	0	595	0	595	0	595	0.140426	595	0.236202	595	0.256918	595	4.87062	595	21.1839	595	46.799
596	0	596	0	596	0	596	0.130944	596	0.226921	596	0.326967	596	4.83656	596	20.9761	596	46.4119
597	0	597	0	597	0	597	0.119855	597	0.213901	597	0.382041	597	4.77583	597	20.7561	597	45.921
598	0	598	0	598	0	598	0.11503	598	0.232163	598	0.425194	598	4.71366	598	20.4945	598	45.3237
599	0	599	0	599	0	599	0.119003	599	0.256926	599	0.422409	599	4.65908	599	20.2383	599	44.7567
600	0	600	0	600	0	600	0.131595	600	0.305126	600	0.463419	600	4.60339	600	19.9843	600	44.1612
601	0	601	0	601	0	601	0.148456	601	0.349584	601	0.519856	601	4.52737	601	19.7475	601	43.5256
602	0	602	0	602	0	602	0.155511	602	0.37012	602	0.571629	602	4.47073	602	19.5108	602	42.9068
603	0	603	0	603	0	603	0.157991	603	0.390581	603	0.648974	603	4.41478	603	19.299	603	42.3972
604	0	604	0	604	0	604	0.164141	604	0.457324	604	0.730574	604	4.37372	604	19.0446	604	41.8641
605	0	605	0	605	0	605	0.167202	605	0.512403	605	0.784174	605	4.32297	605	18.7472	605	41.2759
606	0	606	0	606	0	606	0.169311	606	0.560775	606	0.781725	606	4.26889	606	18.45	606	40.7183
607	0	607	0	607	0	607	0.175987	607	0.612518	607	0.892088	607	4.19983	607	18.1783	607	40.1415
608	0	608	0	608	0	608	0.185139	608	0.666964	608	1.06387	608	4.12863	608	17.922	608	39.5464
609	0	609	0	609	0	609	0.192212	609	0.709964	609	1.23305	609	4.05032	609	17.6812	609	38.9786
610	0	610	0	610	0	610	0.213465	610	0.741302	610	1.43996	610	3.97809	610	17.4537	610	38.4223
611	0	611	0	611	0	611	0.246871	611	0.803553	611	1.77932	611	3.92515	611	17.2102	611	37.8753
612	0	612	0	612	0	612	0.290999	612	0.895742	612	2.06888	612	3.87649	612	16.8895	612	37.3547
613	0	613	0	613	0	613	0.340583	613	0.993678	613	2.32353	613	3.82086	613	16.5684	613	36.8465
614	0	614	0	614	0	614	0.393722	614	1.11973	614	2.66318	614	3.76322	614	16.3106	614	36.2632
615	0	615	0	615	0	615	0.438578	615	1.27107	615	3.03431	615	3.7011	615	16.0744	615	35.7562
616	0	616	0	616	0	616	0.489217	616	1.43571	616	3.44237	616	3.63084	616	15.8359	616	35.2315
617	0	617	0	617	0	617	0.55096	617	1.61048	617	3.91227	617	3.56365	617	15.6371	617	34.6373
618	0	618	0	618	0	618	0.616673	618	1.83957	618	4.53328	618	3.50796	618	15.414	618	34.1172
619	0	619	0	619	0	619	0.688837	619	2.07341	619	5.21267	619	3.44102	619	15.1342	619	33.5533
620	0	620	0	620	0	620	0.782755	620	2.36683	620	5.92858	620	3.37088	620	14.8255	620	32.9269
621	0	621	0	621	0	621	0.877222	621	2.67223	621	6.70153	621	3.30384	621	14.4885	621	32.3361
622	0	622	0	622	0	622	0.976015	622	3.01195	622	7.64605	622	3.23346	622	14.1716	622	31.8154
623	0	623	0	623	0	623	1.09397	623	3.38977	623	8.71275	623	3.16375	623	13.9156	623	31.2392
624	0	624	0	624	0	624	1.24259	624	3.85348	624	9.888	624	3.10836	624	13.675	624	30.6636
625	0	625	0	625	0	625	1.39569	625	4.33501	625	11.2847	625	3.06032	625	13.4266	625	30.05
626	0	626	0	626	0	626	1.56727	626	4.91431	626	12.8629	626	2.98982	626	13.2218	626	29.4619
627	0	627	0	627	0	627	1.76599	627	5.58733	627	14.5479	627	2.93007	627	12.9743	627	28.8804
628	0	628	0	628	0	628	2.00604	628	6.28553	628	16.3651	628	2.87097	628	12.6847	628	28.2683
629	0	629	0	629	0	629	2.25795	629	7.06033	629	18.442	629	2.79843	629	12.4235	629	27.7296
630	0	630	0	630	0	630	2.54325	630	8.00262	630	20.666	630	2.72208	630	12.1766	630	27.1881
631	0	631	0	631	0	631	2.85908	631	9.04292	631	23.0575	631	2.66827	631	11.8852	631	26.6084
632	0	632	0	632	0	632	3.21521	632	10.1434	632	25.6523	632	2.62102	632	11.6411	632	26.036
633	0	633	0	633	0	633	3.59368	633	11.3493	633	28.5239	633	2.56726	633	11.4045	633	25.4685
634	0	634	0	634	0	634	3.997	634	12.6219	634	31.618	634	2.50885	634	11.0865	634	24.8988
635	0	635	0	635	0	635	4.44274	635	13.9801	635	34.9654	635	2.45131	635	10.7518	635	24.3918
636	0	636	0	636	0	636	4.92667	636	15.4526	636	38.6101	636	2.37419	636	10.4802	636	23.8631
637	0	637	0	637	0	637	5.44925	637	17.075	637	42.6293	637	2.29889	637	10.2196	637	23.2855
638	0	638	0	638	0	638	6.0219	638	18.8538	638	46.955	638	2.23612	638	9.94844	638	22.7088
639	0	639	0	639	0	639	6.65145	639	20.8374	639	51.684	639	2.18646	639	9.7151	639	22.1269
640	0	640	0	640	0	640	7.32933	640	22.943	640	56.8686	640	2.12705	640	9.5254	640	21.5594
641	0	641	0	641	0	641	8.08323	641	25.1836	641	62.471	641	2.08378	641	9.30261	641	21.0409
642	0	642	0	642	0	642	8.90317	642	27.7007	642	68.4659	642	2.02903	642	9.05858	642	20.5993
643	0	643	0	643	0	643	9.79718	643	30.5231	643	75.1634	643	1.97199	643	8.82546	643	20.1551
644	0	644	0	644	0	644	10.8089	644	33.5975	644	82.6059	644	1.91454	644	8.6167	644	19.6886
645	0	645	0	645	0	645	11.9509	645	37.089	645	90.9057	645	1.8705	645	8.38485	645	19.2846
646	0	646	0	646	0	646	13.2104	646	40.9443	646	100.225	646	1.8268	646	8.16536	646	18.9016
647	0	647	0	647	0	647	14.6224	647	45.1044	647	110.6	647	1.78905	647	7.95192	647	18.4283
648	0	648	0	648	0	648	16.1972	648	49.6832	648	121.878	648	1.74333	648	7.74283	648	17.9344
649	0	649	0	649	0	649	17.9204	649	54.7241	649	134.259	649	1.6948	649	7.54543	649	17.5309
650	0	650	0	650	0	650	19.7658	650	60.1088	650	147.46	650	1.64643	650	7.38438	650	17.0533
651	0	651	0	651	0	651	21.7528	651	65.9279	651	161.555	651	1.6008	651	7.22298	651	16.5759
652	0	652	0	652	0	652	23.8834	652	72.2064	652	176.538	652	1.55597	652	7.07179	652	16.1614
653	0	653	0	653	0	653	26.137	653	78.8102	653	192.54	653	1.5108	653	6.92997	653	15.7765
654	0	654	0	654	0	654	28.4868	654	85.7252	654	209.223	654	1.47142	654	6.75726	654	15.3094
655	0	655	0	655	0	655	30.9967	655	92.9668	655	226.76	655	1.42949	655	6.54253	655	14.7988
656	0	656	0	656	0	656	33.6524	656	100.491	656	244.79	656	1.38193	656	6.33756	656	14.3529
657	0	657	0	657	0	657	36.4066	657	108.216	657	263.413	657	1.32756	657	6.10682	657	13.963
658	0	658	0	658	0	658	39.1481	658	115.875	658	281.86	658	1.2783	658	5.8781	658	13.6284
659	0	659	0	659	0	659	41.8879	659	123.502	659	300.26	659	1.21884	659	5.70811	659	13.3029
660	0	660	0	660	0	660	44.4109	660	130.236	660	316.859	660	1.15806	660	5.56864	660	13.0319
661	0	661	0	661	0	661	46.5102	661	136.108	661	331.444	661	1.09973	661	5.42224	661	12.7255
662	0	662	0	662	0	662	48.0373	662	140.638	662	342.906	662	1.05229	662	5.28825	662	12.3974
663	0	663	0	663	0	663	48.8173	663	143.184	663	349.431	663	1.00978	663	5.1479	663	11.9628
664	0	664	0	664	0	664	48.6793	664	143.17	664	349.946	664	0.976955	664	4.96363	664	11.5519
665	0	665	0	665	0	665	47.6371	665	141.128	665	345.39	665	0.958028	665	4.7791	665	11.1918
666	0	666	0	666	0	666	45.7119	666	136.408	666	334.674	666	0.926297	666	4.60956	666	10.8352
667	0	667	0	667	0	667	42.9816	667	129.367	667	318.099	667	0.894795	667	4.4684	667	10.4256
668	0	668	0	668	0	668	39.7869	668	120.885	668	297.914	668	0.872794	668	4.33339	668	10.1295
669	0	669	0	669	0	669	36.2681	669	111.345	669	274.704	669	0.851195	669	4.2013	669	9.83314
670	0	670	0	670	0	670	32.6313	670	101.107	670	249.765	670	0.820052	670	4.07386	670	9.51023
671	0	671	0	671	0	671	29.0204	671	90.6916	671	224.341	671	0.804752	671	3.94512	671	9.19401
672	0	672	0	672	0	672	26.1319	672	82.1701	672	203.641	672	0.78482	672	3.83652	672	8.93458
673	0	673	0	673	0	673	23.3767	673	73.9628	673	183.567	673	0.751702	673	3.72747	673	8.69195
674	0	674	0	674	0	674	20.325	674	64.6306	674	160.949	674	0.71045	674	3.61743	674	8.39219
675	0	675	0	675	0	675	17.55	675	56.0868	675	140.197	675	0.681854	675	3.4619	675	8.03557
676	0	676	0	676	0	676	15.067	676	48.5115	676	121.345	676	0.656844	676	3.32037	676	7.7066
677	0	677	0	677	0	677	12.9313	677	41.9231	677	104.787	677	0.63125	677	3.20446	677	7.4749
678	0	678	0	678	0	678	11.0953	678	36.1283	678	90.3903	678	0.60566	678	3.1092	678	7.23182
679	0	679	0	679	0	679	9.46143	679	31.0909	679	78.0313	679	0.581881	679	3.00321	679	6.98205
680	0	680	0	680	0	680	8.08621	680	26.7342	680	67.2879	680	0.553732	680	2.93915	680	6.84532
681	0	681	0	681	0	681	6.93536	681	22.9736	681	58.2425	681	0.530753	681	2.89629	681	6.68053
682	0	682	0	682	0	682	5.94184	682	19.688	682	50.3819	682	0.514463	682	2.8464	682	6.45033
683	0	683	0	683	0	683	5.09563	683	16.859	683	43.5974	683	0.511192	683	2.76139	683	6.23855
684	0	684	0	684	0	684	4.38932	684	14.5205	684	37.7278	684	0.508386	684	2.67372	684	6.07392
685	0	685	0	685	0	685	3.76392	685	12.498	685	32.7775	685	0.495628	685	2.57715	685	5.91319
686	0	686	0	686	0	686	3.22115	686	10.8143	686	28.529	686	0.470807	686	2.4659	686	5.71537
687	0	687	0	687	0	687	2.78148	687	9.44022	687	24.8419	687	0.456186	687	2.37815	687	5.56554
688	0	688	0	688	0	688	2.41366	688	8.21764	688	21.6526	688	0.429	688	2.28794	688	5.38262
689	0	689	0	689	0	689	2.11448	689	7.09062	689	18.9658	689	0.409651	689	2.25423	689	5.15948
690	0	690	0	690	0	690	1.85514	690	6.19864	690	16.5773	690	0.40337	690	2.22792	690	4.94433
691	0	691	0	691	0	691	1.61086	691	5.42419	691	14.5492	691	0.383778	691	2.17105	691	4.76929
692	0	692	0	692	0	692	1.37636	692	4.69081	692	12.9339	692	0.355443	692	2.06106	692	4.57671
693	0	693	0	693	0	693	1.16942	693	4.10776	693	11.5216	693	0.332581	693	1.98	693	4.41035
694	0	694	0	694	0	694	0.995703	694	3.63754	694	10.1721	694	0.31439	694	1.86675	694	4.32183
695	0	695	0	695	0	695	0.870644	695	3.22911	695	9.01661	695	0.311529	695	1.80557	695	4.25321
696	0	696	0	696	0	696	0.778511	696	2.89046	696	8.01083	696	0.323229	696	1.77361	696	4.15131
697	0	697	0	697	0	697	0.709323	697	2.60146	697	7.06546	697	0.328433	697	1.73397	697	4.05158
698	0	698	0	698	0	698	0.641134	698	2.30356	698	6.27594	698	0.326093	698	1.68574	698	3.96197
699	0	699	0	699	0	699	0.576339	699	2.03156	699	5.56186	699	0.308854	699	1.59798	699	3.82253
700	0	700	0	700	0	700	0.530691	700	1.81999	700	5.04059	700	0.290474	700	1.50598	700	3.71259
701	0	701	0	701	0	701	0.48967	701	1.58834	701	4.59423	701	0.27011	701	1.43844	701	3.57619
702	0	702	0	702	0	702	0.437352	702	1.32616	702	4.12896	702	0.247594	702	1.38336	702	3.36982
703	0	703	0	703	0	703	0.396382	703	1.14362	703	3.74349	703	0.239688	703	1.34885	703	3.16299
704	0	704	0	704	0	704	0.354737	704	1.03407	704	3.39827	704	0.23546	704	1.35549	704	3.02165
705	0	705	0	705	0	705	0.301481	705	0.90003	705	3.00216	705	0.215045	705	1.34933	705	2.84183
706	0	706	0	706	0	706	0.252891	706	0.788986	706	2.61718	706	0.193374	706	1.30395	706	2.68807
707	0	707	0	707	0	707	0.226311	707	0.716253	707	2.23817	707	0.173074	707	1.25276	707	2.66479
708	0	708	0	708	0	708	0.208292	708	0.666058	708	1.89665	708	0.156414	708	1.15483	708	2.62518
709	0	709	0	709	0	709	0.192948	709	0.581147	709	1.67599	709	0.146647	709	1.11441	709	2.50964
710	0	710	0	710	0	710	0.163066	710	0.525474	710	1.62444	710	0.141444	710	1.10195	710	2.40396
711	0	711	0	711	0	711	0.153023	711	0.493658	711	1.61367	711	0.146102	711	1.08344	711	2.35547
712	0	712	0	712	0	712	0.148481	712	0.490419	712	1.58681	712	0.150099	712	1.06814	712	2.2586
713	0	713	0	713	0	713	0.145696	713	0.473332	713	1.55208	713	0.146522	713	1.05549	713	2.11084
714	0	714	0	714	0	714	0.146304	714	0.479573	714	1.46257	714	0.154281	714	0.987382	714	2.04142
715	0	715	0	715	0	715	0.158586	715	0.422614	715	1.3371	715	0.16141	715	0.912719	715	2.05376
716	0	716	0	716	0	716	0.166864	716	0.384329	716	1.11393	716	0.156351	716	0.873875	716	1.99015
717	0	717	0	717	0	717	0.162804	717	0.342019	717	0.87018	717	0.158017	717	0.852875	717	1.84664
718	0	718	0	718	0	718	0.147523	718	0.323378	718	0.69633	718	0.156238	718	0.887057	718	1.78656
719	0	719	0	719	0	719	0.130233	719	0.299115	719	0.665871	719	0.136502	719	0.912803	719	1.77028
720	0	720	0	720	0	720	0.114336	720	0.308793	720	0.62798	720	0.126167	720	0.891957	720	1.75923
721	0	721	0	721	0	721	0.100184	721	0.285755	721	0.626364	721	0.118085	721	0.836633	721	1.7257
722	0	722	0	722	0	722	0.096193	722	0.25595	722	0.726763	722	0.11325	722	0.783812	722	1.70881
723	0	723	0	723	0	723	0.121744	723	0.203981	723	0.81553	723	0.113061	723	0.742649	723	1.69715
724	0	724	0	724	0	724	0.142161	724	0.196012	724	0.788962	724	0.115812	724	0.672123	724	1.66465
725	0	725	0	725	0	725	0.160335	725	0.183976	725	0.778368	725	0.114692	725	0.644737	725	1.55048
726	0	726	0	726	0	726	0.157805	726	0.219538	726	0.722574	726	0.110809	726	0.677494	726	1.54852
727	0	727	0	727	0	727	0.143	727	0.256488	727	0.631217	727	0.112321	727	0.683491	727	1.62823
728	0	728	0	728	0	728	0.099635	728	0.273904	728	0.523518	728	0.098762	728	0.678392	728	1.65352
729	0	729	0	729	0	729	0.065826	729	0.27483	729	0.44752	729	0.09052	729	0.68809	729	1.6711
730	0	730	0	730	0	730	0.040509	730	0.307248	730	0.444615	730	0.0841	730	0.698705	730	1.65528
731	0	731	0	731	0	731	0.032533	731	0.308666	731	0.496114	731	0.081046	731	0.668518	731	1.55612
732	0	732	0	732	0	732	0.029709	732	0.25318	732	0.527545	732	0.061841	732	0.64432	732	1.39153
733	0	733	0	733	0	733	0.049707	733	0.230534	733	0.612129	733	0.05055	733	0.603212	733	1.33061
734	0	734	0	734	0	734	0.058609	734	0.182478	734	0.711688	734	0.046453	734	0.54862	734	1.30418
735	0	735	0	735	0	735	0.073872	735	0.143921	735	0.624888	735	0.047689	735	0.50011	735	1.31494
736	0	736	0	736	0	736	0.077532	736	0.140547	736	0.601432	736	0.049665	736	0.490084	736	1.27738
737	0	737	0	737	0	737	0.08036	737	0.150339	737	0.649395	737	0.054893	737	0.522197	737	1.31301
738	0	738	0	738	0	738	0.07163	738	0.210478	738	0.584395	738	0.06262	738	0.532269	738	1.32368
739	0	739	0	739	0	739	0.078251	739	0.257441	739	0.355294	739	0.064241	739	0.56086	739	1.2135
740	0	740	0	740	0	740	0.068202	740	0.256657	740	0.286527	740	0.07214	740	0.580969	740	1.06503
741	0	741	0	741	0	741	0.080356	741	0.201282	741	0.317754	741	0.078788	741	0.586984	741	0.959482
742	0	742	0	742	0	742	0.07983	742	0.181097	742	0.31126	742	0.078746	742	0.541767	742	0.849068
743	0	743	0	743	0	743	0.073204	743	0.158859	743	0.365332	743	0.089101	743	0.49624	743	0.803462
744	0	744	0	744	0	744	0.052123	744	0.096473	744	0.539046	744	0.08999	744	0.457991	744	0.805107
745	0	745	0	745	0	745	0.053691	745	0.084462	745	0.589012	745	0.076098	745	0.426956	745	0.817639
746	0	746	0	746	0	746	0.045563	746	0.082959	746	0.527021	746	0.053715	746	0.424654	746	0.864001
747	0	747	0	747	0	747	0.040724	747	0.076514	747	0.464805	747	0.044937	747	0.410999	747	0.909239
748	0	748	0	748	0	748	0.043314	748	0.119974	748	0.449364	748	0.051556	748	0.368673	748	0.891884
749	0	749	0	749	0	749	0.050637	749	0.169275	749	0.424704	749	0.060578	749	0.302149	749	0.933204
750	0	750	0	750	0	750	0.057209	750	0.216587	750	0.358318	750	0.045749	750	0.260643	750	0.992136
751	0	751	0	751	0	751	0.049622	751	0.278347	751	0.334537	751	0.056199	751	0.216437	751	1.0293
752	0	752	0	752	0	752	0.058716	752	0.291574	752	0.181435	752	0.079896	752	0.179213	752	1.08843
753	0	753	0	753	0	753	0.079214	753	0.269489	753	0.035189	753	0.080229	753	0.166802	753	1.16467
754	0	754	0	754	0	754	0.096448	754	0.225211	754	0	754	0.061614	754	0.213658	754	1.15097
755	0	755	0	755	0	755	0.101324	755	0.233654	755	0	755	0.068326	755	0.248948	755	1.07396
756	0	756	0	756	0	756	0.102478	756	0.216807	756	0	756	0.071269	756	0.271958	756	1.02009
757	0	757	0	757	0	757	0.088605	757	0.256108	757	0.099809	757	0.061624	757	0.291136	757	0.939774
758	0	758	0	758	0	758	0.070868	758	0.278521	758	0.262826	758	0.052381	758	0.331794	758	0.886447
759	0	759	0	759	0	759	0.054284	759	0.317597	759	0.251554	759	0.05874	759	0.32599	759	0.887763
760	0	760	0	760	0	760	0.02964	760	0.297891	760	0.39222	760	0.064703	760	0.294574	760	0.866037
761	0	761	0	761	0	761	0.018083	761	0.300148	761	0.431087	761	0.060499	761	0.259556	761	0.877694
762	0	762	0	762	0	762	0.030264	762	0.285416	762	0.399941	762	0.063389	762	0.243419	762	0.838685
763	0	763	0	763	0	763	0.033126	763	0.220004	763	0.35709	763	0.079348	763	0.238913	763	0.793774
764	0	764	0	764	0	764	0.029592	764	0.217149	764	0.351188	764	0.081431	764	0.21061	764	0.572541
765	0	765	0	765	0	765	0.038318	765	0.242627	765	0.40715	765	0.074745	765	0.22617	765	0.385513
766	0	766	0	766	0	766	0.065366	766	0.24897	766	0.51838	766	0.10311	766	0.279136	766	0.265722
767	0	767	0	767	0	767	0.062367	767	0.28081	767	0.577061	767	0.106337	767	0.288355	767	0.271733
768	0	768	0	768	0	768	0.056364	768	0.315389	768	0.571128	768	0.090141	768	0.241082	768	0.254806
769	0	769	0	769	0	769	0.053482	769	0.284772	769	0.716579	769	0.089533	769	0.243003	769	0.432611
770	0	770	0	770	0	770	0.051495	770	0.21214	770	0.716815	770	0.096708	770	0.286084	770	0.661955
771	0	771	0	771	0	771	0.051799	771	0.180369	771	0.61536	771	0.077607	771	0.29779	771	0.68873
772	0	772	0	772	0	772	0.058254	772	0.142118	772	0.61425	772	0.056793	772	0.27343	772	0.564364
773	0	773	0	773	0	773	0.03633	773	0.145563	773	0.536951	773	0.062019	773	0.255606	773	0.503282
774	0	774	0	774	0	774	0.040965	774	0.126185	774	0.412082	774	0.073275	774	0.227798	774	0.442794
775	0	775	0	775	0	775	0.060589	775	0.146463	775	0.384582	775	0.067516	775	0.134547	775	0.336109
776	0	776	0	776	0	776	0.080747	776	0.164957	776	0.324039	776	0.074397	776	0.095659	776	0.199898
777	0	777	0	777	0	777	0.085352	777	0.161195	777	0.246624	777	0.098192	777	0.094823	777	0.235947
778	0	778	0	778	0	778	0.116032	778	0.213266	778	0.322806	778	0.118856	778	0.164784	778	0.216647
779	0	779	0	779	0	779	0.149297	779	0.267053	779	0.368327	779	0.095677	779	0.240232	779	0.145494
780	0	780	0	780	0	780	0.152747	780	0.366995	780	0.338051	780	0.090997	780	0.333417	780	0.152317
781	0	781	0	781	0	781	0.125382	781	0.47099	781	0.406615	781	0.073754	781	0.341964	781	0.366347
782	0	782	0	782	0	782	0.09006	782	0.521098	782	0.587318	782	0.063277	782	0.331842	782	0.43657
783	0	783	0	783	0	783	0.06636	783	0.475347	783	0.618895	783	0.046036	783	0.330561	783	0.527258
784	0	784	0	784	0	784	0.040427	784	0.471224	784	0.754831	784	0.044395	784	0.270856	784	0.549767
785	0	785	0	785	0	785	0.011692	785	0.436347	785	0.75399	785	0.047136	785	0.216075	785	0.58384
786	0	786	0	786	0	786	0.01339	786	0.330625	786	0.802013	786	0.042393	786	0.230719	786	0.469935
787	0	787	0	787	0	787	0.049059	787	0.259561	787	0.761286	787	0.031433	787	0.238383	787	0.315233
788	0	788	0	788	0	788	0.055582	788	0.269085	788	0.69521	788	0.02026	788	0.210153	788	0.295643
789	0	789	0	789	0	789	0.057459	789	0.318679	789	0.543291	789	0.011218	789	0.196896	789	0.465414
790	0	790	0	790	0	790	0.064641	790	0.359719	790	0.576636	790	0.004967	790	0.229832	790	0.434112
791	0	791	0	791	0	791	0.052642	791	0.455313	791	0.498675	791	0	791	0.208641	791	0.426103
792	0	792	0	792	0	792	0.018349	792	0.524729	792	0.330799	792	0	792	0.206845	792	0.447814
793	0	793	0	793	0	793	0.022583	793	0.52957	793	0.282184	793	0	793	0.235897	793	0.283985
794	0	794	0	794	0	794	0.028944	794	0.542235	794	0.468389	794	0	794	0.277354	794	0.168311
795	0	795	0	795	0	795	0.004366	795	0.516094	795	0.555972	795	0	795	0.267874	795	0.269402
796	0	796	0	796	0	796	0.008306	796	0.418843	796	0.637395	796	0.001767	796	0.266713	796	0.300144
797	0	797	0	797	0	797	0	797	0.325926	797	0.858119	797	0.020172	797	0.230111	797	0.405571
798	0	798	0	798	0	798	0	798	0.308497	798	1.09244	798	0.016937	798	0.15425	798	0.521426
799	0	799	0	799	0	799	0.001227	799	0.28898	799	1.07248	799	0.02959	799	0.088658	799	0.56324
800	0	800	0	800	0	800	0.043279	800	0.313397	800	0.869719	800	0.077162	800	0.027982	800	0.518292
