# Supplementary material for: Photoregulation of lipid metabolism in Begonia: synergistic effects of spectral composition and intensity on stress adaptation
Source: Front Plant Sci. 2026 Jan 16;16:1746063. doi: 10.3389/fpls.2025.1746063 (PMC12855531; doi:10.3389/fpls.2025.1746063)
Supplement: Supplementary file 2 [file Table2.xlsx]

## Sheet: Sheet1
Supplementary File.2 Table S2. Chemical annotation and relative abundance of the 25 light-quality-specific differential accumulated metabolites (DLMs)
ID	name	Class I	Class II	Formula	Level	B20-1	B20-2	B20-3	B50-1	B50-2	B50-3	B5-1	B5-2	B5-3	R20-1	R20-2	R20-3	R50-1	R50-2	R50-3	R5-1	R5-2	R5-3	W20-1	W20-2	W20-3	W50-1	W50-2	W50-3	W5-1	W5-2	W5-3
NEG_q84	Diethyl Phosphate	Lipid	Fatty Acids	C4H11O4P	1	154109	252064	153857	0	0	0	87083.8	69257.4	151109	221559	169381	157421	66157.7	63782	66610	54850	35311.6	68837	48319.1	76378.9	166899	299616	256214	250592	80684	90735.9	42365.8
NEG_q157	Methyl 3-Phenylpropanoate	Lipid	Fatty Acyls	C10H12O2	1	54618.1	97846.4	56193.4	0	0	0	73066.9	91673.2	68642.7	38646.6	44065	56279	30917	32345	30022.3	0	0	0	64459.4	71420.1	77675.3	62990.9	66636.8	59153	60121.9	60135.3	82035.6
POS_q127	Hydroxy-Α-Sanshool	Lipid	Fatty Acids	C16H25NO2	1	0	0	0	127150	121539	132087	92677.6	76882.3	130384	95879	103898	109149	94525.9	105003	118291	71531	49028.4	83534.4	128243	120762	119602	92493	93098.3	92485	100348	99929	102935
POS_q149	L-Carnitine	Lipid	Fatty Acid Esters	C7H15NO3	1	0	0	0	0	0	0	6.22513e+06	6.17224e+06	6.62278e+06	2.18651e+06	2.13479e+06	2.00455e+06	0	0	0	3.69475e+06	3.48998e+06	3.09449e+06	2.4554e+06	718793	2.15855e+06	0	0	0	2.09494e+06	1.71421e+06	1.90329e+06
POS_q176	Lysopc(14:0/0:0)	Lipid	Fatty Acyls	C22H46NO7P	1	4460427	4.99112e+06	4.77097e+06	1.98947e+06	2088990	2.12463e+06	1.0589e+07	1.18805e+07	1.10608e+07	9.43618e+06	9.34561e+06	9.42009e+06	0	0	0	10563298	1.08996e+07	1.08194e+07	7.42846e+06	8.07162e+06	7.67868e+06	1.88762e+06	2106254	1.99667e+06	1.29761e+07	1.18877e+07	1.25518e+07
NEG_t1046	hex-2-enedioic acid	Lipid	Fatty Acids	C6H8O4	2	0	0	0	0	0	0	350.1	368.893	341.32	0	0	0	0	0	0	134.092	135.07	121.235	345.248	316.128	331.152	127.343	131.663	143.002	294.529	291.464	321.802
NEG_t110	(17α)-3α,14-Dihydroxy-5β-card-20(22)-enolide	Lipid	Steroid	C23H34O4	2	0	0	0	0	0	0	0	0	0	2794.77	2788.8	2852.65	435.711	453.105	398.869	5130.02	5259.62	5626.43	0	0	0	0	0	0	0	0	0
NEG_t1103	Methyl [3-hydroxy-2-(pent-2-en-1-yl)cyclopentyl]acetate	Lipid	Fatty Acyls	C13H22O3	3	139.611	112.99	0	147.523	0	208.501	130.109	0	148.413	122.045	106.964	116.824	1827.64	1958	1845.19	224.217	236.643	244.032	0	0	0	0	0	0	198.53	175.33	214.729
NEG_t202	Phosphatidylserine-1	Lipid	Glycerophospholipids	C13H24NO10P	1	249.597	231.007	273.915	17446.5	17539.6	17798.8	4676.8	4756.5	4757.55	0	0	0	11283.8	10811.1	10385.6	2150.76	2029.48	2014.18	484.044	439.602	416.171	22087.8	23109	22445.6	946.384	984.715	877.838
NEG_t647	chabrolosteroid E	Lipid	Steroid	C28H42O3	3	194.363	271.742	566.832	0	128.5	361.995	2486.18	2731.14	2467.7	714.875	834.49	1027.84	325.103	213.477	226.473	7105.08	6880.15	7928.19	44701.7	44169	45346.9	0	0	136.006	9722.12	8270.19	8587.58
NEG_t705	Integristeron B	Lipid	Steroid	C27H44O9	1	1004.29	1158.6	1073.19	0	149.649	0	909.214	1027.32	908.168	1694.04	1780.9	1884.4	0	0	0	2045.81	2177.12	2248.3	1135.54	1276.26	1321.09	390.338	364.135	311.066	1294.47	1527.01	1405.71
NEG_t772	PI 38:3	Lipid	Phospholipid	C47H85O13P	2	6522.06	7146.58	7983.96	1409.23	1636.47	1761.05	7487.81	8686.06	8548.96	11728.5	12269.3	12264.8	7972.97	6957.4	7023.28	0	0	0	10223.3	11340.8	11795.7	4635.03	4621.97	5736.06	11213.7	11683	12044.6
NEG_t775	b-D-Galactopyranoside,3-[(1-oxo-9,12,15-octadecatrienyl)oxy]-2-[(1-oxotetradecyl)oxy]propyl 6-O-a-D-galactopyranosyl-,[S-(Z,Z,Z)]- (9CI)	Lipid	Glycerol Glycolipids	C47H82O15	1	11852.7	13810.1	14027.1	2305.26	3400.33	2582.03	19771.5	23522.5	22536.7	25174.9	26381.8	25304.4	19592.1	18627	16499.6	0	200.519	217.785	24454.9	25851.9	28063.9	7332.3	8134.62	8309.1	29061.8	31949.9	31495.1
NEG_t785	24,25,26,27-Tetranoroleana-1(10),3,5,7,14-pentaen-29-oicacid, 3,21,22-trihydroxy-9,13,15-trimethyl-2-oxo-, methyl ester, (9b,13a,20a,21b,22b)-	Lipid	Steroid	C30H38O6	3	16485.4	15977.7	15744.1	27611.3	27663.6	28486.1	6915.46	6857.62	6832.62	433.416	283.921	245.839	21608.3	20151.5	18748.2	0	0	0	2663.92	2523.01	2750.99	17065.6	17780.2	16412.5	1249.1	1559.79	1656.78
NEG_t865	NCGC00179900-02_C40H62O15_Ergosta-5,24-dien-26-one, 22,26-epoxy-3-[(6-O-hexopyranosylhexopyranosyl)oxy]-1,28-dihydroxy-	Lipid	Steroid	C40H62O15	3	0	0	103.054	0	0	0	240.033	340.109	117.564	2818.52	3210.93	3623.31	0	0	0	0	0	0	3243.8	3403.11	3301.81	0	0	0	187.573	0	0
NEG_t874	(1beta,2alpha,3beta,5alpha,20S)-1,3,20-trihydroxy-4,4,14-trimethylpregna-8,14-dien-2-yl 3-methylbutanoate	Lipid	Steroid	C29H46O5	2	0	0	0	0	0	0	0	0	0	0	0	0	0	0	0	0	0	0	5613.89	5513.93	5491.36	0	0	0	621.352	506.249	517.552
NEG_t890	creoside IV	Lipid	Fatty Acyls	C17H32O10	3	0	0	0	204.348	177.043	185.213	1091.28	1152.47	1113.46	0	0	0	0	0	0	230.592	195.492	254.828	166.421	236.652	248.881	0	0	0	2004.97	2266.81	2210.64
POS_t513	3-oxo-21alpha-ethoxy-24,25,26,27-tetranortirucall-7-ene-23(21)-lactone	Lipid	Steroid	C28H42O4	3	309.033	182.392	0	2029.27	2603.56	2497.12	511.715	282.274	355.067	580.221	244.435	306.255	1598.47	2048.35	2471.35	3656.98	3873.49	4234.28	3012.7	2519.68	2415.73	1482.41	893.697	1257.11	5304.4	5471.59	5118.6
POS_t534	strongylodiol G	Lipid	Fatty Acyls	C24H42O2	3	0	0	0	13512.6	16152.2	17804.9	3617.48	675.488	895.314	709.237	0	110.492	12645.9	14693.9	15471.6	553.088	840.534	1588.45	8086.02	6698.15	6964.92	8399.54	7100.26	5842.49	16523.6	20998.7	22340.4
POS_t678	Butanoic acid, (4R,4aR,5R,6R,9S,10R,11S,12S,12aR)-tetradecahydro-9,10,11-trihydroxy-6,10-dimethyl-1-methylene-4-(1-methylethyl)-5,12-epoxybenzocyclodecen-6-yl ester	Lipid	Isoprene lipid	C24H40O6	2	0	0	0	494.169	484.571	597.591	0	0	0	413.509	449.911	148.356	1245.5	1075.71	500.229	581.61	217.097	1065.28	528.584	644.212	615.187	191.012	0	113.624	1133.08	1342.52	1300.13
POS_t702	1,3-Dihydroxypropan-2-yl octadec-11-enoate	Lipid	Glycerol Glycolipids	C21H40O4	3	1092.89	1239.94	1472.63	2173.97	2972.25	2859.56	420.399	340.116	0	0	0	0	4208.37	5007.43	5787.43	836.912	855.456	1399.94	0	0	0	764.58	532.697	1300.34	110.454	332.05	343.361
POS_t703	1-O-(beta-D-Glucopyranosyl)-(2S,3S,4R)-2-((2R)-2-hydroxytetracosanoylamino)-16-methylheptadecane-1,3,4-triol	Lipid	Glycosides	C48H95NO10	3	22212.2	22137.2	22487.9	24340.1	26382.9	26639.2	11406.5	9213.86	6127.51	49616	57407.3	53440.9	44819.2	61557.1	60416.5	57765.7	57934.5	65190.5	3307.33	4080.69	2502.35	2501.01	1209.59	2089.29	1448.8	2580.4	853.761
POS_t721	culobophylin C	Lipid	Isoprene lipid	C20H30O3	1	0	0	0	125.545	196.363	232.207	0	0	0	0	0	0	129.785	0	236.728	409.404	487.904	615.907	777.372	605.721	404.837	345.244	192.026	0	174.502	405.153	376.219
POS_t739	3-O-alpha-L-rhamnopyranosyl(1->2)-[beta-D-glucopyranosyl(1->3)]-beta-D-glucopyranosyl-15-dehydroxy-16-O-methyl-24,25-deoxy-26-hydroxyshengmanol 26-O-beta-D-glucopyranoside	Lipid	Steroid	C55H90O23	3	492.279	510.958	661.468	328.695	564.714	342.731	12932.8	15755.7	14103.2	6886.02	8482.16	9370.27	136.659	318.047	315.596	0	0	0	3791.11	9313.88	10272.3	2773.25	3581.92	5217.84	1201.53	2994.79	4511.76
POS_t926	(E)-2-(1-beta-D-glucopyranosyloxybut-2-en-2-yl)-3-(hydroxymethyl)-6,7-dihydroindolo[2,3-a]quinolizin-4(12H)-one	Lipid	Glycosides	C26H30N2O8	3	161.026	242.512	246.138	0	0	0	0	0	0	332.041	379.272	361.934	0	0	0	497.218	597.104	768.951	372.064	402.201	451.866	0	0	0	358.553	416.003	465.686
