# Supplementary material for: Photoregulation of lipid metabolism in Begonia: synergistic effects of spectral composition and intensity on stress adaptation
Source: Front Plant Sci. 2026 Jan 16;16:1746063. doi: 10.3389/fpls.2025.1746063 (PMC12855531; doi:10.3389/fpls.2025.1746063)
Supplement: Supplementary file 3 [file Table3.xlsx]

## Sheet: Sheet1
Supplementary File.3 Table S3. Chemical annotation and relative abundance of the 23 light-intensity-specific differential accumulated metabolites (DLMs)
ID	name	Class I	Class II	Formula	Level	B20-1	B20-2	B20-3	B50-1	B50-2	B50-3	B5-1	B5-2	B5-3	R20-1	R20-2	R20-3	R50-1	R50-2	R50-3	R5-1	R5-2	R5-3	W20-1	W20-2	W20-3	W50-1	W50-2	W50-3	W5-1	W5-2	W5-3
NEG_q157	Methyl 3-Phenylpropanoate	Lipid	Fatty Acyls	C10H12O2	1	54618.1	97846.4	56193.4	0	0	0	73066.9	91673.2	68642.7	38646.6	44065	56279	30917	32345	30022.3	0	0	0	64459.4	71420.1	77675.3	62990.9	66636.8	59153	60121.9	60135.3	82035.6
NEG_q84	Diethyl Phosphate	Lipid	Fatty Acids	C4H11O4P	1	154109	252064	153857	0	0	0	87083.8	69257.4	151109	221559	169381	157421	66157.7	63782	66610	54850	35311.6	68837	48319.1	76378.9	166899	299616	256214	250592	80684	90735.9	42365.8
NEG_t1103	Methyl [3-hydroxy-2-(pent-2-en-1-yl)cyclopentyl]acetate	Lipid	Fatty Acyls	C13H22O3	3	139.611	112.99	0	147.523	0	208.501	130.109	0	148.413	122.045	106.964	116.824	1827.64	1958	1845.19	224.217	236.643	244.032	0	0	0	0	0	0	198.53	175.33	214.729
NEG_t1474	(1S,4aS,7R,7aS)-4'-[(S)-hydroxy-(4-hydroxy-3-methoxyphenyl)methyl]-5'-oxo-1-[[(2S,3R,4S,5S,6R)-3,4,5-trihydroxy-6-(hydroxymethyl)-2-oxanyl]oxy]-4-spiro[4a,7a-dihydro-1H-cyclopenta[c]pyran-7,2'-furan]carboxylic acid methyl ester	Lipid	Isoprene lipid	C27H30O14	3	187.789	191.829	196.063	219.162	232.002	208.459	0	0	0	207.456	222.598	204.877	184.99	181.416	217.931	162.762	176.171	152.128	163.287	164.375	178.037	334.826	351.374	336.214	0	0	0
NEG_t202	Phosphatidylserine-1	Lipid	Glycerophospholipids	C13H24NO10P	1	249.597	231.007	273.915	17446.5	17539.6	17798.8	4676.8	4756.5	4757.55	0	0	0	11283.8	10811.1	10385.6	2150.76	2029.48	2014.18	484.044	439.602	416.171	22087.8	23109	22445.6	946.384	984.715	877.838
NEG_t647	chabrolosteroid E	Lipid	Steroid	C28H42O3	3	194.363	271.742	566.832	0	128.5	361.995	2486.18	2731.14	2467.7	714.875	834.49	1027.84	325.103	213.477	226.473	7105.08	6880.15	7928.19	44701.7	44169	45346.9	0	0	136.006	9722.12	8270.19	8587.58
NEG_t772	PI 38:3	Lipid	Phospholipid	C47H85O13P	2	6522.06	7146.58	7983.96	1409.23	1636.47	1761.05	7487.81	8686.06	8548.96	11728.5	12269.3	12264.8	7972.97	6957.4	7023.28	0	0	0	10223.3	11340.8	11795.7	4635.03	4621.97	5736.06	11213.7	11683	12044.6
NEG_t785	24,25,26,27-Tetranoroleana-1(10),3,5,7,14-pentaen-29-oicacid, 3,21,22-trihydroxy-9,13,15-trimethyl-2-oxo-, methyl ester, (9b,13a,20a,21b,22b)-	Lipid	Steroid	C30H38O6	3	16485.4	15977.7	15744.1	27611.3	27663.6	28486.1	6915.46	6857.62	6832.62	433.416	283.921	245.839	21608.3	20151.5	18748.2	0	0	0	2663.92	2523.01	2750.99	17065.6	17780.2	16412.5	1249.1	1559.79	1656.78
NEG_t840	(4-Aminobutyl)guanidine; N1-(3S-Methyldecanoyl)	Lipid	Fatty Acyls	C16H34N4O	3	0	0	0	3208.8	3220.06	3219.66	0	0	0	0	0	0	2779.52	2485.48	2619.7	0	0	0	0	0	0	407.756	612.565	291.259	0	0	0
NEG_t864	Hexadecanoic acid,16-fluoro-	Lipid	Fatty Acids	C16H31FO2	2	0	0	0	6534.65	6525.66	6703.94	629.931	798.067	686.619	0	0	0	5058.38	4987.65	5083.94	702.902	608.06	710.818	0	0	0	2007.14	1913.11	1994.5	311.116	354.539	326.776
NEG_t865	NCGC00179900-02_C40H62O15_Ergosta-5,24-dien-26-one, 22,26-epoxy-3-[(6-O-hexopyranosylhexopyranosyl)oxy]-1,28-dihydroxy-	Lipid	Steroid	C40H62O15	3	0	0	103.054	0	0	0	240.033	340.109	117.564	2818.52	3210.93	3623.31	0	0	0	0	0	0	3243.8	3403.11	3301.81	0	0	0	187.573	0	0
NEG_t874	(1beta,2alpha,3beta,5alpha,20S)-1,3,20-trihydroxy-4,4,14-trimethylpregna-8,14-dien-2-yl 3-methylbutanoate	Lipid	Steroid	C29H46O5	2	0	0	0	0	0	0	0	0	0	0	0	0	0	0	0	0	0	0	5613.89	5513.93	5491.36	0	0	0	621.352	506.249	517.552
NEG_t887	15-nor-16-hydroxy-14-oxolabda-8(17)-enoic acid	Lipid	Fatty Alcohol	C19H30O4	3	1078.05	1030.86	1015.83	1590.63	1302.83	1334.98	0	0	0	0	105.856	0	2364.59	2385.13	2345.42	0	0	0	0	0	152.107	369.336	431.115	376.005	0	0	0
NEG_t890	creoside IV	Lipid	Fatty Acyls	C17H32O10	3	0	0	0	204.348	177.043	185.213	1091.28	1152.47	1113.46	0	0	0	0	0	0	230.592	195.492	254.828	166.421	236.652	248.881	0	0	0	2004.97	2266.81	2210.64
NEG_t966	Lyso SM (dihydro) (d18:0)	Lipid	Sphingolipid	C23H51N2O5P	3	2970.54	2980.97	3118.35	0	0	0	2483.35	2434.93	2477.78	1745.06	1744.21	1699.05	0	0	0	6974.51	6798.33	7051.1	2346.68	2255.7	2239.57	0	0	0	1002.07	1113.46	1060.94
POS_q127	Hydroxy-Α-Sanshool	Lipid	Fatty Acids	C16H25NO2	1	0	0	0	127150	121539	132087	92677.6	76882.3	130384	95879	103898	109149	94525.9	105003	118291	71531	49028.4	83534.4	128243	120762	119602	92493	93098.3	92485	100348	99929	102935
POS_q149	L-Carnitine	Lipid	Fatty Acid Esters	C7H15NO3	1	0	0	0	0	0	0	6.22513e+06	6.17224e+06	6.62278e+06	2.18651e+06	2.13479e+06	2.00455e+06	0	0	0	3.69475e+06	3.48998e+06	3.09449e+06	2.4554e+06	718793	2.15855e+06	0	0	0	2.09494e+06	1.71421e+06	1.90329e+06
POS_q176	Lysopc(14:0/0:0)	Lipid	Fatty Acyls	C22H46NO7P	1	4460427	4.99112e+06	4.77097e+06	1.98947e+06	2088990	2.12463e+06	1.0589e+07	1.18805e+07	1.10608e+07	9.43618e+06	9.34561e+06	9.42009e+06	0	0	0	10563298	1.08996e+07	1.08194e+07	7.42846e+06	8.07162e+06	7.67868e+06	1.88762e+06	2106254	1.99667e+06	1.29761e+07	1.18877e+07	1.25518e+07
POS_t499	3-O-2),alpha-L-arabinopyranosyl(1->3),beta-D-glucopyranosyl(1->)>,maslinic acid-28-2),alpha-L-rhamnopyranosyl(1->)>ester	Lipid	Isoprene lipid	C58H94O26	3	316.152	409.045	458.947	0	311.576	830.757	3233.23	5141.12	4577.31	3276.5	4128.24	6116.77	0	270.085	754.234	0	0	0	2104.68	5164.15	7812.85	2379.92	5642.17	6058.96	604.116	1315.56	2946.89
POS_t517	1,3,7,11-Cembratetraene-14,20-diol; (1Z,3Z,7E,11Z,14S)-form	Lipid	Isoprene lipid	C20H32O2	1	1727.38	2121.89	2398.15	1538.08	1540.62	1981.71	380.948	462.396	319.18	724.892	607.837	864.202	1517.42	2141.01	2246.31	172.118	129.285	186.819	573.454	751.423	856.104	361.873	524.867	760.447	0	187.711	0
POS_t534	strongylodiol G	Lipid	Fatty Acyls	C24H42O2	3	0	0	0	13512.6	16152.2	17804.9	3617.48	675.488	895.314	709.237	0	110.492	12645.9	14693.9	15471.6	553.088	840.534	1588.45	8086.02	6698.15	6964.92	8399.54	7100.26	5842.49	16523.6	20998.7	22340.4
POS_t702	1,3-Dihydroxypropan-2-yl octadec-11-enoate	Lipid	Glycerol Glycolipids	C21H40O4	3	1092.89	1239.94	1472.63	2173.97	2972.25	2859.56	420.399	340.116	0	0	0	0	4208.37	5007.43	5787.43	836.912	855.456	1399.94	0	0	0	764.58	532.697	1300.34	110.454	332.05	343.361
POS_t739	3-O-alpha-L-rhamnopyranosyl(1->2)-[beta-D-glucopyranosyl(1->3)]-beta-D-glucopyranosyl-15-dehydroxy-16-O-methyl-24,25-deoxy-26-hydroxyshengmanol 26-O-beta-D-glucopyranoside	Lipid	Steroid	C55H90O23	3	492.279	510.958	661.468	328.695	564.714	342.731	12932.8	15755.7	14103.2	6886.02	8482.16	9370.27	136.659	318.047	315.596	0	0	0	3791.11	9313.88	10272.3	2773.25	3581.92	5217.84	1201.53	2994.79	4511.76
