# Supplementary material for: Photoregulation of lipid metabolism in Begonia: synergistic effects of spectral composition and intensity on stress adaptation
Source: Front Plant Sci. 2026 Jan 16;16:1746063. doi: 10.3389/fpls.2025.1746063 (PMC12855531; doi:10.3389/fpls.2025.1746063)
Supplement: Supplementary file 4 [file Table4.xlsx]

## Sheet: Sheet1
Supplementary File.4 Table S4. Detail statistics of sequencing data
Sample name	ReadSum	BaseSum	GC(%)	Q30(%)
B20-1	24235677	7136405082	47	95.98
B20-2	21730742	6340005206	45.72	96.3
B20-3	30437434	8829211956	44.92	98.3
B5-1	21128310	6281374798	45.47	96.53
B5-2	21449863	6363410460	45.9	96.46
B5-3	22429580	6685208218	45.46	96.36
B50-1	22142586	6547466131	45.4	95.84
B50-2	22622397	6658143981	45.65	96.75
B50-3	21921734	6452446558	45.87	96.22
R20-1	19747433	5832279709	45.48	95.82
R20-2	22154427	6480916929	45.27	99.3
R20-3	20265559	5958821398	45.49	96.23
R5-1	21727041	6446003248	45.88	96.47
R5-2	22105551	6575422656	45.47	96.5
R5-3	22586753	6738587411	45.31	96.47
R50-1	26094188	7760361249	44.86	96.03
R50-2	24192887	7169024565	45.57	95.99
R50-3	22466779	6653470295	45.19	99.23
W20-1	19638299	5827212926	45.98	96.49
W20-2	21498399	6384673328	45.79	96.4
W20-3	21557183	6402436233	45.79	96.41
W5-1	30232214	8932974623	44.69	99.24
W5-2	21038962	6217348550	44.68	99.29
W5-3	21238885	6287762877	44.89	96.62
W50-1	21543749	6438219617	46.87	96.76
W50-2	21085869	6304182357	46.56	96.59
W50-3	21402927	6394991644	46.66	96.59
