# Supplementary material for: Photoregulation of lipid metabolism in Begonia: synergistic effects of spectral composition and intensity on stress adaptation
Source: Front Plant Sci. 2026 Jan 16;16:1746063. doi: 10.3389/fpls.2025.1746063 (PMC12855531; doi:10.3389/fpls.2025.1746063)
Supplement: Supplementary file 5 [file Table5.xlsx]

## Sheet: Sheet1
Supplementary File.5 Table S5. Expression data of key lipid metabolic genes
#ID	B20-1_FPKM	B20-2_FPKM	B20-3_FPKM	B5-1_FPKM	B5-2_FPKM	B5-3_FPKM	B50-1_FPKM	B50-2_FPKM	B50-3_FPKM	R20-1_FPKM	R20-2_FPKM	R20-3_FPKM	R5-1_FPKM	R5-2_FPKM	R5-3_FPKM	R50-1_FPKM	R50-2_FPKM	R50-3_FPKM	W20-1_FPKM	W20-2_FPKM	W20-3_FPKM	W5-1_FPKM	W5-2_FPKM	W5-3_FPKM	W50-1_FPKM	W50-2_FPKM	W50-3_FPKM	B20-1_B20-2_B20-3_vs_B5-1_B5-2_B5-3_DESeq2_log2FC	B20-1_B20-2_B20-3_vs_B50-2_B50-3_B50-1_DESeq2_log2FC	B20-1_B20-2_B20-3_vs_R20-3_R20-1_R20-2_DESeq2_log2FC	B20-1_B20-2_B20-3_vs_W20-1_W20-2_W20-3_DESeq2_log2FC	B5-1_B5-2_B5-3_vs_B50-2_B50-3_B50-1_DESeq2_log2FC	B5-1_B5-2_B5-3_vs_R5-3_R5-1_R5-2_DESeq2_log2FC	B5-1_B5-2_B5-3_vs_W5-1_W5-2_W5-3_DESeq2_log2FC	B50-2_B50-3_B50-1_vs_R50-2_R50-3_R50-1_DESeq2_log2FC	B50-2_B50-3_B50-1_vs_W50-3_W50-2_W50-1_DESeq2_log2FC	R20-3_R20-1_R20-2_vs_R5-3_R5-1_R5-2_DESeq2_log2FC	R20-3_R20-1_R20-2_vs_R50-2_R50-3_R50-1_DESeq2_log2FC	R20-3_R20-1_R20-2_vs_W20-1_W20-2_W20-3_DESeq2_log2FC	R5-3_R5-1_R5-2_vs_R50-2_R50-3_R50-1_DESeq2_log2FC	R5-3_R5-1_R5-2_vs_W5-1_W5-2_W5-3_DESeq2_log2FC	R50-2_R50-3_R50-1_vs_W50-3_W50-2_W50-1_DESeq2_log2FC	W20-1_W20-2_W20-3_vs_W5-1_W5-2_W5-3_DESeq2_log2FC	W20-1_W20-2_W20-3_vs_W50-3_W50-2_W50-1_DESeq2_log2FC	W5-1_W5-2_W5-3_vs_W50-3_W50-2_W50-1_DESeq2_log2FC
TRINITY_DN144138_c0_g1	0	0	3.1	0	0	0	0	0	0	0	0	0	0	0	0	0	0	0	0	0	0	0	0	0	0	0	0	--	--	--	--	--	--	--	--	--	--	--	--	--	--	--	--	--	--
TRINITY_DN3321_c0_g3	1.59	2.25	1.89	2.94	2.89	3.42	2.55	1.98	3.09	2.69	2.73	3.18	2.22	3.26	3.43	2.82	3.21	3.56	1.72	2.31	2.32	4.2	4.08	4.31	1.66	2.33	1.95	0.718157	0.515486	0.432105	0.136394	-0.220336	-0.190086	0.184074	0.343106	-0.163913	0.0902256	0.443169	-0.2709	0.341951	0.345201	-0.506889	0.694189	0.193036	-0.457298
TRINITY_DN90794_c0_g2	0	0	2.58	0	0	0	0	0	0	0	0	0	0	0	0	0	0	0	0	0	0	0	0	0	0	0	0	--	--	--	--	--	--	--	--	--	--	--	--	--	--	--	--	--	--
TRINITY_DN2124_c1_g1	60.43	72.27	70.57	53.1	48.69	52.1	67.42	63.97	62.81	74.23	69.18	67.03	72.28	80.23	84.43	85.15	74.28	75.14	81.31	86.58	86.98	58.84	58.88	58.61	65.92	65.42	68.59	-0.407833	0.0194571	-0.116577	0.277114	0.409662	0.487687	-0.048796	0.265248	0.218022	0.191344	0.417303	0.418292	0.214836	-0.566945	-0.0469881	-0.804513	-0.0610375	0.788782
TRINITY_DN12093_c0_g1	7.02	26.69	25.22	22.48	16.17	21.79	24	30.29	44.35	15.18	26.2	18.56	7.19	19.56	13.92	54.99	28.22	38.96	12.77	18.8	6.92	10.86	11.97	8.23	15.22	15.02	13.39	-0.164657	0.700518	-0.0012774	-0.804127	0.84998	-0.508086	-0.89045	0.164443	-0.932364	-0.683818	0.874334	-0.788312	1.54944	-0.414025	-1.09765	-0.321027	0.554167	0.920367
TRINITY_DN12093_c0_g2	7.06	14.71	15.26	11.5	8.79	7.74	11.75	25.98	13.66	17.33	7.74	6.21	7.4	10.55	7.47	12.1	12.6	8.8	5.72	8.14	1.89	15.61	15.18	13.24	2.64	5.12	5.96	-0.910561	0.372551	-0.639453	--	1.26937	--	0.673355	-1.00353	-2.37883	--	0.02344	--	--	0.956679	--	1.50083	--	-1.66824
TRINITY_DN13693_c1_g1	1.53	2.52	3.96	2.11	1.37	1.17	3.59	2.02	3.59	1.2	6.44	3.51	1.05	0.55	3.84	0	2.86	1.78	2.44	2.94	2.94	3.17	3.04	5.49	1.44	1.01	2.49	--	--	--	--	--	--	--	--	--	--	--	--	--	--	--	--	--	--
TRINITY_DN17870_c1_g1	1.72	3.48	0	0	0	0	0	0	1.42	0	0	0	0	0	0	0	0	0	0	0	0	0	0	0	0.7	0	0	--	--	--	--	--	--	--	--	--	--	--	--	--	--	--	--	--	--
TRINITY_DN18982_c0_g1	13.65	52.68	51.72	27.69	35.13	27.58	70.13	64.45	59.7	48.27	47.81	44.33	24.17	29.7	36.26	90.61	69.25	68.97	22.75	21.66	20.9	29.57	28.57	32.16	32.84	44.5	39.44	-0.570361	0.720746	0.0127812	-1.0961	1.27592	-0.158605	-0.145194	0.127946	-0.720002	-0.754451	0.845976	-1.09304	1.58931	-0.0180102	-0.847573	0.309578	1.07816	0.814054
TRINITY_DN20789_c0_g1	24.93	107.83	97.29	121.01	109.63	125.7	199.14	186.71	144.59	177.2	189.96	199.53	70.99	112.43	130.86	259.97	160.22	162.01	46.57	62.61	62.11	68.94	61.28	72.45	80.36	107.66	106.59	0.478501	1.18852	1.11365	-0.753883	0.692914	-0.354367	-1.02386	0.0758894	-0.963172	-1.00135	0.159561	-1.84875	1.15064	-0.699206	-1.03888	0.136394	0.957395	0.865886
TRINITY_DN21817_c0_g1	18.32	74.16	89.44	69.17	79.67	69.34	100.73	105.92	93.27	83.01	86.46	101.78	29.98	59.58	65.65	124.35	129.97	122.11	44.18	39.45	34.45	51.93	54.33	55.92	53.79	77.03	57.66	-0.121558	0.609095	0.243956	-1.09972	0.715671	-0.652978	-0.437125	0.0794969	-0.862342	-1.03129	0.456235	-1.32902	1.4767	0.18527	-0.94079	0.471216	0.828659	0.403221
TRINITY_DN26736_c0_g1	0.25	2.94	0.65	2.72	1.04	1.53	3.81	0	1.43	0.38	1.31	1.01	1.21	2.07	0.85	13.56	0	1.94	0.78	1.02	1.14	2.31	3.23	2.34	0.75	0.4	3.42	--	--	--	--	--	--	--	--	--	--	--	--	--	--	--	--	--	--
TRINITY_DN3473_c2_g1	8.47	7.43	6.39	29.87	29.21	33.47	9.49	6.01	4.92	13.58	11.23	10.35	36.58	28.6	32.56	5.28	7.93	8.64	14.82	16.61	20.65	15.33	15.56	14.4	4.83	5.37	5.93	2.03502	-0.0581736	0.477604	1.16054	-2.11036	-0.052305	-1.27606	0.0985617	-0.162372	1.50187	-0.417938	0.710793	-1.93191	-1.25527	-0.259292	-0.47434	-1.4031	-0.883763
TRINITY_DN3815_c2_g1	3.36	4.11	7.14	6.12	6.43	2.81	2.95	10.89	7.11	8.16	5.44	3.76	1.68	3.55	1.72	7.37	1.72	1.89	0.65	3.14	2.26	3.92	2.42	2.34	2.17	2.93	2.01	-0.220121	0.491901	-0.0693506	--	0.69835	--	--	-1.22162	--	--	-0.653864	--	--	--	--	--	--	--
TRINITY_DN5043_c0_g1	82.56	94.22	85.59	36.84	39.61	42.29	67.21	58.44	62.12	53.67	64.14	63.26	89.5	88.56	93.53	61.89	72.28	73.02	113.74	114.82	119.96	69.52	67.86	72.74	92	106.02	99.54	-1.21185	-0.475483	-0.709846	0.267222	0.718793	1.05868	0.563192	0.130166	0.84993	0.551419	0.382735	1.0003	-0.181515	-0.525875	0.720305	-0.985735	0.0862968	1.11742
TRINITY_DN5043_c1_g1	5.07	4.14	3.99	3.73	2.95	4.44	6.74	6.86	4.07	3.27	2.06	1.03	4.86	2.12	2.61	10.32	4.92	7.54	1.52	1.61	3.53	5.55	4.15	6.24	3.66	4.71	2.91	-0.3252	0.464413	-1.25186	-1.10915	0.772291	-0.336957	0.310602	0.316161	-0.530231	0.585651	2.04505	0.169106	1.44943	0.616239	-0.845238	1.02019	1.0197	0.0433868
TRINITY_DN6191_c0_g1	23.6	22.33	22.29	9.07	10.78	9.29	13.08	10.48	10.4	25.8	23.88	21.3	21.68	16.64	19.72	11.53	13.74	14.49	20.71	20.98	20.57	24.11	22.7	24.53	15.45	19.57	19.96	-1.27821	-1.04154	-0.136168	-0.238574	0.218332	0.815601	1.10399	0.274727	0.868558	-0.329835	-0.612862	-0.076206	-0.294576	0.257242	0.59443	-0.0061015	0.0443688	0.095749
TRINITY_DN122161_c0_g1	0.6	0	1.67	0	0	0.19	1.08	0	0.49	0	0.6	0.18	0.17	0.36	0.2	0	0	0	0	0.57	0.38	0.84	0.52	3.1	0.37	0	0.39	--	--	--	--	--	--	--	--	--	--	--	--	--	--	--	--	--	--
TRINITY_DN5295_c0_g1	11.11	16.05	14.74	14.57	15.74	14.61	20.69	18.46	17.57	19.58	17.01	17.53	16.57	19.02	19.54	28.63	25.18	23.81	20.75	20.99	18.98	19.14	19.21	18.64	13.34	13.72	13.35	0.458513	0.830347	0.297448	0.529039	0.354283	-0.348592	-0.087202	0.36397	-0.465006	-0.194203	0.911921	0.254977	1.0948	0.230706	-0.828649	-0.228911	-0.184839	0.0894838
TRINITY_DN30445_c0_g2	0	0	0	0	0	0	0	0	0	0	0	0	0	0	0	0	0	0	0	0	0	0	0	0	2.69	3.12	0.58	--	--	--	--	--	--	--	--	--	--	--	--	--	--	--	--	--	--
TRINITY_DN33951_c0_g1	0	0	0	0	0	0	0	0	0.74	2.98	1.21	1.67	1.81	3.15	0	0	0	0	4.44	2.23	2.24	0	0	0	0	1.83	0	--	--	--	--	--	--	--	--	--	--	--	--	--	--	--	--	--	--
TRINITY_DN5052_c0_g1	53.16	72.82	69.53	69.51	69.56	67.72	79.67	69.37	75.06	70.59	69.55	71.39	86.4	104.15	106.69	86.08	72.93	75.7	102	105.66	106.06	64.29	63.9	66.57	62.76	66.41	68.6	0.0762153	0.285537	-0.0572476	0.633247	0.191476	0.402396	-0.339986	0.0869011	0.0128598	0.530294	0.445358	0.714761	-0.0961911	-0.772793	-0.0739789	-0.968089	-0.356432	0.656734
TRINITY_DN3436_c0_g1	28.2	29.61	27.77	16.11	16.13	16.49	29.09	26.45	26.7	24.81	26	26.62	25.53	26.59	28.07	34.66	31.98	33.93	31.83	32.13	31.78	15.48	16.87	16.88	27.43	27.57	27.82	-0.731779	0.136402	-0.239048	0.206727	0.850595	0.570591	-0.338938	0.300152	0.148532	0.0731207	0.692553	0.470227	0.607948	-0.938444	-0.151235	-1.34884	0.057302	1.4503
TRINITY_DN57872_c0_g1	0.63	0	0	0	1.21	0	0	0	0	0	0	1.17	0	0	0	0	0	0	0	0	0	1.02	2.56	4.05	0	1.12	0	--	--	--	--	--	--	--	--	--	--	--	--	--	--	--	--	--	--
TRINITY_DN140838_c0_g1	0	0	0	0.52	0.45	0.52	0	0	0	0	0	0	0	0	0	0	0	0	0	0	0	1.7	1.63	5.01	0	0	0	--	--	--	--	--	--	--	--	--	--	--	--	--	--	--	--	--	--
TRINITY_DN119564_c0_g1	0	0	0	0.53	0	0.53	0.47	0.36	0.77	0	0	0	0	0.48	0	0	0	0	0	2.07	0	2.01	0.41	1.39	0	2.67	0.59	--	--	--	--	--	--	--	--	--	--	--	--	--	--	--	--	--	--
TRINITY_DN2419_c0_g1	56.22	79.65	80.7	109.58	105.22	105.17	128.22	129.25	124.44	78.4	77.41	64.63	90.71	100.63	108.79	169	151.98	182.47	134.54	132.4	136.36	81.38	82.47	74.65	93.73	106.2	108.6	0.65193	1.00515	-0.074602	0.982173	0.335206	-0.190858	-0.851571	0.33918	-0.0977576	0.529977	1.43435	1.08085	0.893175	-0.69072	-0.436724	-1.25231	-0.0962691	1.20127
TRINITY_DN3663_c0_g1	30.3	32.5	25.85	22.34	20.17	21.33	24.77	25.26	27.47	32.79	28.06	29.22	40.22	37.22	40.3	27.13	23.81	23.91	42.5	46.54	44.83	41.43	44.73	43.07	34.61	37.53	33.64	-0.503201	-0.114603	-0.144556	0.541147	0.371866	0.768671	0.798422	-0.0518897	0.607366	0.406734	-0.00369575	0.712256	-0.421394	-0.00025942	0.659174	-0.316892	-0.0688054	0.292857
TRINITY_DN4953_c0_g2	18.85	37.68	30.66	59.84	48.43	48.72	36.52	41.67	55.44	31.06	32.98	36.3	31.06	40.75	31.29	39.87	40.45	40.52	31.43	36.25	37.85	29.34	26.77	28.44	19.45	23.29	21.36	0.882249	0.704737	0.134948	0.00995602	-0.194773	-0.999156	-1.0146	-0.0609065	-0.80493	-0.258605	0.522916	-0.10312	0.770522	-0.0449106	-0.744041	-0.21184	-0.130584	0.126152
TRINITY_DN8021_c0_g1	8.86	17.75	12.99	19.41	21.58	19.21	29.64	29.57	32.68	31.09	15.48	24.32	7.02	15.54	15.88	29.87	24.62	18.22	12.74	17.59	14.79	8.75	8.93	11.28	11.02	15.72	12.7	0.459558	1.15904	0.675472	-0.00902578	0.683366	-0.824741	-1.29446	-0.29357	-1.11571	-1.04761	0.203985	-0.65988	1.24248	-0.493484	-0.822394	-0.896803	0.0315764	0.972561
TRINITY_DN13416_c1_g2	87.83	76.92	62.75	209.61	198.95	214.29	83.18	89.54	98.28	99.58	105.91	104.79	115.39	96.04	99.43	87.4	91.82	91.78	67.5	64.62	65.63	89.83	89.26	84.25	113.52	112.58	107.9	1.4168	0.315353	0.258413	-0.282385	-1.11818	-1.13424	-1.47916	-0.0177559	0.462116	0.0214878	0.059059	-0.515071	0.0256521	-0.377287	0.480494	0.150111	1.03984	0.935711
TRINITY_DN148989_c0_g1	0	0	5.34	0	0	0	0	0	0	0	0	0	0	0	0	0	0.07	0	0	0	0	0	0	0	0	0	0	--	--	--	--	--	--	--	--	--	--	--	--	--	--	--	--	--	--
TRINITY_DN32544_c0_g2	0	0	14.57	0	0	0	0	0	0	0	0	0	0	0	0	0	0.37	0	0	0	0	0	0	0	0	0	0	--	--	--	--	--	--	--	--	--	--	--	--	--	--	--	--	--	--
TRINITY_DN35654_c0_g1	0	0	0	0	5.33	0.09	0	0	0	0	0	0	0	0	0	0	0	0	0	0	0	0	0	0	0	0	0	--	--	--	--	--	--	--	--	--	--	--	--	--	--	--	--	--	--
TRINITY_DN4748_c0_g1	9.63	9.32	10.13	3.54	2.7	4.09	6.46	4.43	4.83	10.5	8.66	8.58	5.92	5.13	4.35	7.31	8.61	8.07	5.54	6.19	5.02	9.65	9.84	10.92	7.27	7.88	6.6	-1.58763	-0.917623	-0.257234	-0.903533	0.651444	0.479957	1.38532	0.54211	0.731419	-0.855426	-0.101483	-0.620865	0.741695	0.877753	0.189836	0.631917	0.695274	0.108468
TRINITY_DN4748_c0_g2	59.6	65.57	56.79	56.1	52.67	56.9	49.13	50.51	57.71	64.6	59.64	62.71	56.36	68.59	64.86	47.56	45.84	41.82	73.83	79.75	80.74	58.53	57.27	57.12	73.6	73.89	71.57	-0.178537	-0.143642	-0.145859	0.276283	0.0184207	0.0558861	-0.165587	-0.246317	0.623378	0.0189684	-0.22564	0.447699	-0.255949	-0.252445	0.869597	-0.690894	0.182948	0.919488
TRINITY_DN48578_c0_g1	0	0	0	0	0	0	0	0	0.6	3.17	0	0	0	0	0	0	0	0	0	0	0	1.35	0.65	1.48	0.97	0	0	--	--	--	--	--	--	--	--	--	--	--	--	--	--	--	--	--	--
TRINITY_DN53496_c0_g1	0	0	0	0.58	0.5	3.5	0	0	0	0	0	0	1.45	0	0.67	0	0	0	0	0	0	0	0	0	0	0	0	--	--	--	--	--	--	--	--	--	--	--	--	--	--	--	--	--	--
TRINITY_DN56293_c0_g1	0	0	0	0	0	0	0	0	0	0	0	0	0	0	0	0	0	0	0	0	0	5.91	6.05	4.1	0	0	0	--	--	--	--	--	--	8.11559	--	--	--	--	--	--	8.26426	--	8.06266	--	-7.75425
TRINITY_DN57824_c0_g1	0	0	2.88	0	0	0	0	0	0	0	0	0	0	0	0	0	0	0	0	0	0	0	0	0	0	0	0	--	--	--	--	--	--	--	--	--	--	--	--	--	--	--	--	--	--
TRINITY_DN61449_c0_g1	0	0	0	0	0	0	0	0	0	0	0	0	0	0	0	0	0	0	0	0	0	0	0	0	10.56	6.24	9.08	--	--	--	--	--	--	--	--	9.54	--	--	--	--	--	9.64621	--	9.54407	10.0638
TRINITY_DN67995_c0_g1	0	0	0	0	0	0	0	0	0	0	0	0	0	0	0	0	0	0	0	0	0	3.42	3.02	4.21	0	0	0	--	--	--	--	--	--	7.16061	--	--	--	--	--	--	7.31112	--	7.10733	--	-6.80087
TRINITY_DN7300_c0_g1	7.57	7.8	10.93	5.76	5.18	4.68	6.76	6.07	5.74	7.89	8.21	8.34	17.08	16.28	17.14	7.03	5.31	6.04	19.39	26.24	23.4	13.67	13.51	16.68	8.46	10.72	9.89	-0.777659	-0.444994	-0.277208	1.30405	0.314142	1.5363	1.23964	0.00442685	0.817412	1.02881	-0.149729	1.60651	-1.18994	-0.327467	0.813032	-0.917806	-0.956269	0.00520655
TRINITY_DN79398_c0_g1	0	0	0	1.7	2.87	1.76	0	0	0	0	0	0	0	0	0	0	0	0	0	0	0	0	0	0	0	0	1.07	--	--	--	--	--	--	--	--	--	--	--	--	--	--	--	--	--	--
TRINITY_DN79398_c0_g2	0	0	0	0	1.49	1.84	0	0	0	0	0	0	0	0	0	0	0	0	0.87	2.61	0	0	0	0	0	0	0	--	--	--	--	--	--	--	--	--	--	--	--	--	--	--	--	--	--
TRINITY_DN90411_c0_g1	0	0	5.91	0	0	0	0	0.06	0	0	0	0	0	0	0	0	0.32	0	0	0	0	0	0	0	0	0	0	--	--	--	--	--	--	--	--	--	--	--	--	--	--	--	--	--	--
TRINITY_DN9052_c1_g1	200.75	145.68	123.84	620.36	589.64	619.63	169.19	179.71	203.51	212.2	194.23	207.17	239.51	206.46	202.19	255.21	302.33	268.37	153.74	153.45	153.8	155.94	146.3	161.78	215.96	199.14	203.28	1.87522	0.266223	0.18626	-0.148252	-1.6258	-1.62813	-2.19737	0.579723	0.297186	0.0596131	0.681526	-0.306291	0.609651	-0.600906	-0.282061	-0.244183	0.691167	0.980974
TRINITY_DN2879_c0_g1	22.18	21.38	15.59	6.31	8.33	10.77	9.22	13.72	12.34	14.2	16.64	20.66	25.4	25.83	21.7	9.23	14.62	12.07	25.09	29.81	29.26	24.98	24.65	22.21	16.59	18.07	18.82	-1.41994	-0.765386	-0.475968	0.394189	0.638404	1.46947	1.34302	-0.104449	0.773506	0.524127	-0.371277	0.895349	-0.909005	-0.156162	0.880203	-0.536877	-0.403849	0.178961
TRINITY_DN643_c0_g1	34.22	34.68	33.25	8.02	8.17	6.22	11.77	10.81	12.2	22.42	21.67	19.92	28.68	25.79	30.96	19.44	9.39	12.93	29.55	26.68	28.21	21.97	22.25	20.68	25.46	26.17	26.51	-2.17525	-1.47764	-0.836668	-0.315992	0.680364	1.77565	1.31322	0.220955	1.3222	0.432554	-0.405056	0.545326	-0.847664	-0.494526	1.10028	-0.616539	0.139941	0.802329
TRINITY_DN26696_c0_g1	1.63	0.54	1.6	0	0	0	0	0	0	0	0	1.35	3.56	0	2.15	0	0	0	0	0.86	0	0	0	0	0	0	0	--	--	--	--	--	--	--	--	--	--	--	--	--	--	--	--	--	--
TRINITY_DN419_c0_g1	21.25	26.7	21.61	27.77	27.97	28.24	33.04	28.14	27.25	25.34	25.07	25.15	36.47	39.86	42.21	25.87	29.96	31.23	39.52	42.15	42.35	32.27	29.89	30.91	31.9	28.86	30.4	0.299465	0.428518	-0.00278868	0.778526	0.111632	0.335878	-0.131017	-0.0121053	0.191896	0.633238	0.436896	0.805827	-0.208109	-0.498143	0.204853	-0.680501	-0.178956	0.54742
TRINITY_DN15664_c1_g1	17.49	29.94	29.53	18.42	12.25	13.54	25.76	15.14	15.26	33.88	27.7	32.45	19.26	28.93	26.05	28.83	22.42	23.6	26.63	25.75	24.68	13.52	12.89	16.4	18.28	14.37	16.45	-0.926782	-0.401291	0.108386	-0.210547	0.506577	0.685572	-0.218555	0.444619	-0.0545569	-0.357775	-0.0530257	-0.295637	0.293791	-0.934697	-0.499231	-1.00835	-0.269554	0.783285
TRINITY_DN1684_c0_g1	21	22.53	24.97	17.69	18.11	14.94	49.27	55.16	52.97	24.17	29.39	28.02	48.07	48.04	52.86	46.71	52.13	49.07	60.46	62.22	65.3	33.99	35.39	36.05	161.88	171.3	166.62	-0.494243	1.17727	0.0489848	1.35162	1.65528	1.4175	0.852608	-0.0703219	1.84839	0.868286	1.0757	1.32567	0.195028	-0.596132	1.91957	-1.06652	1.65307	2.76509
TRINITY_DN23601_c0_g1	0	0	0	0	0.58	0	1.18	0	1.91	0	0	0	2.22	0	0	0	0	0	0.67	0.66	1.99	1.07	0.51	0	4.22	2.74	7.96	--	--	--	--	--	--	--	--	--	--	--	--	--	--	--	--	--	--
TRINITY_DN52594_c0_g1	0	0	0	0	0	0	0.46	0	0.2	0	0	0	0	0	0.52	0	0	0	0.51	0.24	1.69	0	0	0	1.42	3.79	0.51	--	--	--	--	--	--	--	--	--	--	--	--	--	--	--	--	--	--
TRINITY_DN753_c0_g1	173.75	180.69	166.78	282.34	265.38	274.09	233.64	209.9	212.11	204.06	196.02	206.47	178.98	173.29	183.86	251.24	241.86	239.36	150.18	149.43	156	211.61	213.9	215.99	241.65	253.69	247.62	0.669687	0.491259	0.10807	-0.197782	-0.196196	-0.798515	-0.584819	0.132701	0.344317	-0.242171	0.532238	-0.281751	0.762873	0.183268	0.211915	0.212039	1.01204	0.845302
TRINITY_DN753_c0_g2	0	0	0	0	3.26	0	0	0	0	0	0	0	0	0	0	0	0	0	0	0	0	0	0	0	0	0	0	--	--	--	--	--	--	--	--	--	--	--	--	--	--	--	--	--	--
TRINITY_DN15292_c0_g1	2.86	1.35	2.05	0.87	0.69	0.55	1.63	0.71	1.76	0.75	2.57	2.65	2.66	1.63	1.45	2.81	1.26	2.16	2.4	1.84	2.26	0.09	0.66	0.69	0.42	2.58	1.74	--	--	-0.290112	--	--	--	--	--	--	-0.12993	0.204494	--	--	--	--	--	--	--
TRINITY_DN5530_c0_g1	20.87	20.07	18.17	19.96	19.86	20.26	38.68	32.66	32.13	18.06	17.81	18.96	24.09	25.31	24.01	61.39	51.7	55.51	28.62	31.59	30.21	14.34	16.83	14.52	32.7	35.33	29.65	-0.0270041	0.883643	-0.332095	0.531361	0.892755	0.163405	-0.616135	0.643639	0.0574726	0.464532	1.87622	0.88881	1.40044	-0.809343	-0.586023	-1.24576	0.388376	1.67911
TRINITY_DN5530_c1_g1	35.07	33.77	35.59	32.64	31.8	34.11	39.5	38.55	36.76	36.57	37.85	35.5	37.57	33.84	34.58	44.54	53.32	50.84	44.49	45.63	46.26	42.49	43.89	41.68	35.72	36.94	36.22	-0.0993707	0.219766	-0.102807	0.327758	0.301463	-0.0256233	0.138567	0.347038	0.0861547	-0.0263841	0.688022	0.455518	0.70201	0.133591	-0.260066	-0.358987	-0.0430825	0.36131
TRINITY_DN64925_c0_g1	0	0	0	0	3.26	0	0	0	0	0	0	0	0	0	0	0	0	0	0	0	0	0	0	0	0	0	0	--	--	--	--	--	--	--	--	--	--	--	--	--	--	--	--	--	--
TRINITY_DN64925_c0_g2	0	0	0	0	3.69	0	0	0	0	0	0	0	0	0	0	0	0	0	0	0	0	0	0	0	0	0	0	--	--	--	--	--	--	--	--	--	--	--	--	--	--	--	--	--	--
TRINITY_DN114799_c0_g1	0	0	0	0	0	0	0	0	0	0	0	0	0	0	0	0	0	0	0	0	0	4.59	5.15	9.29	0	0	0	--	--	--	--	--	--	--	--	--	--	--	--	--	--	--	--	--	--
TRINITY_DN13296_c0_g1	3.19	2.09	1.21	1.01	1.03	0.89	2.18	1.21	2.23	0.78	1.17	0.88	1.45	1.41	1.16	2.17	0.36	0.56	0.88	0.78	1.08	0.56	1.21	0.86	1	1.01	0.85	-1.1897	-0.158162	-1.38487	-1.33345	1.01288	0.323955	-0.417097	-0.880883	-0.800215	0.516122	0.362329	0.0777955	-0.166579	-0.768241	0.0771373	-0.344815	0.352341	0.741295
TRINITY_DN2509_c0_g1	125.08	143.19	124.04	25.03	28.17	26.36	45.69	39.2	41.97	66.49	63.37	63.09	41.56	42.35	44.85	48.81	44.48	52.94	44.43	44.42	48.28	25.34	28.39	25.96	155.8	162.51	160.83	-2.62405	-1.81806	-1.22587	-1.73505	0.788268	0.729029	-0.438443	0.223573	2.34206	-0.673308	-0.351397	-0.483975	0.310548	-1.19746	2.11903	-1.39837	2.23802	3.68207
TRINITY_DN2509_c1_g1	6.65	18.06	11.44	18.01	23.36	12.54	39.94	37.15	29.46	11.07	8.97	11.27	19.45	21.77	11.72	37.9	28.06	33.41	18.99	15.9	17.23	29.12	29.63	30.8	28.44	27.06	22.87	0.234989	1.48565	-0.503674	0.0954017	1.23785	-0.185866	0.666534	-0.356319	-0.654084	0.543148	1.64757	0.619519	1.09233	0.817893	-0.296443	0.733061	0.718656	0.0320489
TRINITY_DN31341_c0_g1	0	0	0	0.51	0	0	0	0	0.37	0	0	0	0	0	0	0	0.44	1.25	0	0	0	1.67	0.8	2.67	0	0	0	--	--	--	--	--	--	--	--	--	--	--	--	--	--	--	--	--	--
TRINITY_DN62315_c0_g3	0	0	0	0	0	0	0	0	0	0	0	0	0	0	0	0	0	0	0	0	0	0	0	0	4.31	1.95	0	--	--	--	--	--	--	--	--	--	--	--	--	--	--	--	--	--	--
TRINITY_DN62315_c0_g4	0	0	0	0	0	0	0	0	0	0	0	0	0	0	0	0	0	0	0	0	0	0	0	0	2.54	0.77	0.75	--	--	--	--	--	--	--	--	--	--	--	--	--	--	--	--	--	--
TRINITY_DN78788_c0_g1	0.51	0.55	0.67	1.03	1.73	1.84	4.59	0.96	0.79	0.27	1.26	1	0.59	0.96	0.89	0.32	0.11	0.68	0.53	1.25	0.75	1.31	1.54	1.73	0.98	0.8	1.66	--	--	--	--	--	--	--	--	--	--	--	--	--	--	--	--	--	--
TRINITY_DN11087_c0_g1	11.74	8.24	7.54	13.49	11.85	11.51	19.99	21.54	24.12	11.11	9.46	10.34	12.41	11.07	10.97	24.84	29.07	22.41	13.85	15.46	14.75	6.75	6.4	6.09	38.62	40.03	40.73	0.387224	1.32845	0.00242175	0.618126	0.924365	-0.221398	-1.14161	0.183534	1.03084	0.162544	1.53137	0.645393	1.35686	-0.952652	0.847327	-1.4433	1.71947	3.20758
TRINITY_DN119202_c0_g1	0	0	0	0.12	35.49	0.08	0	0	0	0	0	0	0.04	0	0	0	0	0	0.04	0.08	0.08	0	0	0	0	0	0	--	--	--	--	--	--	--	--	--	--	--	--	--	--	--	--	--	--
TRINITY_DN19596_c0_g1	1.01	0.41	1.17	2.75	2.61	1.08	2.11	5.64	3.05	1	1.41	2.16	0.88	3.32	2.27	1.64	2.24	2.25	2.67	1.73	1.57	0.3	0.44	0	1.7	4.09	3.24	--	--	--	--	--	--	--	--	-0.250966	--	--	--	--	--	--	--	--	--
TRINITY_DN25331_c0_g1	0	0	0	0.04	5.85	0	0	0	0	0	0	0	0	0	0	0	0	0	0	0	0	0	0	0	0	0	0	--	--	--	--	--	--	--	--	--	--	--	--	--	--	--	--	--	--
TRINITY_DN25331_c0_g2	0	0	0	0.04	5.89	0	0	0	0	0	0	0	0	0	0	0	0	0	0.04	0	0	0	0	0	0	0	0	--	--	--	--	--	--	--	--	--	--	--	--	--	--	--	--	--	--
TRINITY_DN38431_c0_g2	0	0	0	0	2.56	0	0	0	0	0	0	0	0	0	0	0	0	0	0	0	0	0	0	0	0	0	0	--	--	--	--	--	--	--	--	--	--	--	--	--	--	--	--	--	--
TRINITY_DN55804_c0_g1	0	0	0	2.22	0	0	0	0	0	0	0	0	0	0	0	0	0	0	0	0	0	2.77	0	1.84	0	0	0	--	--	--	--	--	--	--	--	--	--	--	--	--	--	--	--	--	--
TRINITY_DN7764_c0_g3	31.01	32.03	28.56	58.7	60.48	54.46	80.89	83.42	80.5	36.23	37.01	39.97	40.99	38.31	41.94	85.28	98.12	93.29	48.73	50.75	48.52	26.96	25.96	27.03	83.5	84.46	80.21	0.938689	1.53455	0.142906	0.690444	0.578836	-0.637772	-1.36399	0.190879	0.201875	0.153883	1.6012	0.572797	1.43528	-0.757655	0.0116912	-1.18653	1.02535	2.25748
TRINITY_DN3797_c0_g1	42.08	34.24	31.72	45.17	38.73	43.15	46.47	37.7	46.8	42.82	42.83	44.77	71.64	64.26	66.99	49.2	58.34	57.64	77.19	78.79	76.94	47.46	50.69	47.41	42.25	53.53	48.73	0.138063	0.309467	0.0473795	0.963212	0.153738	0.526394	0.0137109	0.314992	0.232405	0.614066	0.596341	0.941195	-0.0298891	-0.543259	-0.082209	-0.881216	-0.442046	0.484451
TRINITY_DN102620_c0_g1	0	0	0	3.25	2.47	2.25	0	0	0	0	0	0	0.08	0.08	0	0	0	0	0.09	0.17	0.09	0	0	0	0	0	0	7.68621	--	--	--	-7.40983	-5.72262	-7.82066	--	--	--	--	--	--	--	--	--	--	--
TRINITY_DN129482_c0_g1	0	0	0	1.74	1.98	1.53	0	0	0	0	0	0	0.11	0.11	0.06	0	0	0	0.48	0.06	0.22	3.69	3.48	5.06	0	0.18	0	7.68587	--	--	--	-7.4096	-4.40046	0.984247	--	--	--	--	--	--	5.35556	--	3.76725	--	-5.58134
TRINITY_DN25316_c0_g1	0.25	0.07	0	3.29	2.61	2.26	0	0	0	0.16	0.13	0	0.14	0.07	0.14	0	0	0	0.16	0.07	0	0.49	0.64	0.66	0.07	0	0	4.72267	--	--	--	-7.67845	-4.66903	-2.43441	--	--	--	--	--	--	--	--	--	--	--
TRINITY_DN35301_c0_g1	0	0	0	0	0	0	0	0	0	0	0	0	0	0	0	0	0	0	0	0	0	4.9	6.57	7.98	0	0	0	--	--	--	--	--	--	--	--	--	--	--	--	--	--	--	--	--	--
TRINITY_DN89960_c0_g1	0	0	0	0	3.75	0	0	0	0	0	0	0	0	0	0	0	0	0	0	0	0	3.07	1.66	0.63	0	0	0	--	--	--	--	--	--	--	--	--	--	--	--	--	--	--	--	--	--
TRINITY_DN100025_c0_g2	0	0	0	0	0	0.15	0	0	0	0	0.25	0	0	0	0	0	0	0	0.16	0	0.15	2.05	0.98	2.66	0	0.16	0	--	--	--	--	--	--	--	--	--	--	--	--	--	--	--	--	--	--
TRINITY_DN11113_c0_g1	89.67	84.8	82.48	57.95	51.47	57.13	56.78	58.41	49.51	66.34	68.71	68.26	75.77	68.89	74.24	64.27	62.03	57.87	68.81	69.73	72.57	31.57	31.67	28.86	107.14	107.02	111.75	-0.640276	-0.604426	-0.514731	-0.396383	0.018593	0.224518	-1.09006	0.137094	1.16044	0.0950231	0.0652938	0.143406	-0.0414898	-1.34664	1.02384	-1.40374	0.931743	2.38132
TRINITY_DN114911_c0_g2	0	0	0	1.79	2.91	3.84	0	0	0	0	0.74	0.94	0	0	0	0	0	0	0	0	0	0	0	0	0	0	0	--	--	--	--	--	--	--	--	--	--	--	--	--	--	--	--	--	--
TRINITY_DN28910_c0_g2	0	0	0	0	3.75	0	0	0	0	0	0	0	0	0	0	0	0	0	0	0	0	0	0	0	0	0	0	--	--	--	--	--	--	--	--	--	--	--	--	--	--	--	--	--	--
TRINITY_DN9261_c0_g1	76.21	78.73	80.97	66.35	61.57	65.83	31.59	31.49	29.63	68.19	72.34	72.47	47.35	52.01	51.53	38.15	32.65	40.33	43.3	51.14	46.28	45.12	45.73	29.19	64.91	76.07	88.25	-0.751792	-1.46261	-0.467888	-1.27895	-0.728357	-0.540109	-0.659897	-0.00755326	0.958609	-0.829491	-0.98629	-0.787874	-0.169753	-0.155889	0.96823	-0.204304	0.753368	1.0038
TRINITY_DN43471_c0_g1	0	0	0	0	0	0	0	0	0	0	0	0	0	0	0	0	0	0	0	0	0	0.76	1.64	3.73	0	0	0	--	--	--	--	--	--	--	--	--	--	--	--	--	--	--	--	--	--
TRINITY_DN2883_c0_g1	16.8	16.55	12.34	14.79	17.36	16.13	25.47	21.96	23.03	24.03	18.63	18.16	30.81	29.67	30.9	37.39	31.82	32.05	51.34	49.01	45.62	17.44	16.38	16.92	37.31	41.25	36.86	-0.0650073	0.650758	0.237555	1.61057	0.697992	0.882004	-0.119771	0.489299	0.779754	0.576667	0.919539	1.39923	0.332714	-1.03304	0.290348	-1.86221	-0.199399	1.70948
TRINITY_DN76238_c0_g1	0	0	0	0	0	1.19	0	0	0	0	0	0	0	0	0	0	0	0	0	0	0	0.63	1.37	2.57	0	0	0	--	--	--	--	--	--	--	--	--	--	--	--	--	--	--	--	--	--
TRINITY_DN79135_c0_g1	0	0	0	1.02	2.67	0.5	0	0	0	0	0	0	0	0	0	0	0	0	0.51	0	0	0.28	0.4	0.45	0	0	0	--	--	--	--	--	--	--	--	--	--	--	--	--	--	--	--	--	--
TRINITY_DN141190_c0_g1	0	0	0	0.7	2.61	0.68	0	0	0	0	0	0	0	0	0	0	0	0	0	0	0	0	0	0	0	0	0	--	--	--	--	--	--	--	--	--	--	--	--	--	--	--	--	--	--
TRINITY_DN46300_c0_g1	0	0	0	0	0	0	0	0	0	0	0	0	0	0	0.57	0	0	0	0	0	0	1.37	0.79	2.64	0	0	0	--	--	--	--	--	--	--	--	--	--	--	--	--	--	--	--	--	--
